# Supplementary material for: Lipid dependence of connexin-32 gap junction channel conformations
Source: Nat Commun. 2025 Dec 5;17:316. doi: 10.1038/s41467-025-67004-z (PMC12789061; doi:10.1038/s41467-025-67004-z)
Supplement: Supplementary file 4 — Source Data [file 41467_2025_67004_MOESM4_ESM.xlsx]

## Sheet: FigS1
Fig S1 - SEC and SDS PAGE data for protteien purification
			Cx32 POPC MSP2N2	Cx32 LPL MSP2N2	Cx32 no CHS POPC MSP2N2	W3S GJC POPC
		V [ml]	A280 [mAU]	A280 [mAU]	A280 [mAU]	A280 [mAU]		Cx32 LPL	Cx32 POPC					Cx32 noCHS POPC					W3S
		-0.079737	4	0	-0.001878	-0.039741
		-0.079258	7.32002	-2.00807	0.471443	-0.027154
		-0.078779	7.31886	-2.00991	0.471817	-0.027059
		-0.0783	7.31876	-2.01138	0.471619	-0.028652
		-0.077821	7.31839	-2.01194	0.472288	-0.030286
		-0.077342	7.31698	-2.0123	0.473716	-0.031934
		-0.076862	7.31572	-2.01246	0.475351	-0.033326
		-0.076383	7.31409	-2.01228	0.475742	-0.035206
		-0.075904	7.31266	-2.01241	0.476958	-0.037216
		-0.075425	7.3123	-2.01339	0.476516	-0.037525
		-0.074946	7.31174	-2.0143	0.56779	-0.058004
		-0.074467	7.31114	-2.0157	0.596284	-0.06407
		-0.073988	7.31084	-2.01786	0.594865	-0.063605
		-0.073508	7.31028	-2.01908	0.591934	-0.063013
		-0.073029	7.30928	-2.02079	0.592313	-0.061078
		-0.07255	7.30764	-2.02212	0.592984	-0.058893
		-0.072071	7.30101	-2.02291	0.593737	-0.057136
		-0.071592	7.28679	-2.02429	0.595436	-0.05681
		-0.071113	7.28	-2.02657	0.594046	-0.054419
		-0.070633	7.28157	-2.0287	0.592717	-0.054246
		-0.070154	7.28219	-2.03018	0.592561	-0.053225
		-0.069675	7.28215	-1.81939	0.591777	-0.050886
		-0.069196	7.28298	-7.4e-05	0.590867	-0.050011
		-0.068717	7.28403	-0.004087	0.59108	-0.047832
		-0.068238	7.28638	-0.006211	0.590725	-0.046187
		-0.067758	7.28802	-0.008248	0.592274	-0.04554
		-0.067279	7.28878	-0.00909	0.259228	-0.014302
		-0.0668	7.29014	-0.009147	0.002612	0.002355
		-0.066321	7.29133	-0.009508	0.003992	0.002095
		-0.065842	7.29288	-0.010614	0.005601	0.003447
		-0.065363	7.29291	-0.009048	0.007259	0.002971
		-0.064883	7.29292	-0.008592	0.009896	0.00227
		-0.064404	7.2963	-0.009514	0.013115	0.001969
		-0.063925	7.29801	-0.011738	0.016122	0.000143
		-0.063446	7.29871	-0.014562	0.020025	-0.001799
		-0.062967	7.30102	-0.016186	0.023094	-0.002076
		-0.062488	7.30217	-0.016524	0.026538	-0.002574
		-0.062008	7.30335	-0.016306	0.02962	-0.002613
		-0.061529	7.30298	-0.016493	0.032718	-0.00249
		-0.06105	7.30471	-0.016873	0.036701	-0.004114
		-0.060571	7.30528	-0.01614	0.041957	-0.002833
		-0.060092	7.30527	-0.016661	0.047558	-0.002256
		-0.059613	7.30663	-0.014926	0.051383	-0.003005
		-0.059134	7.30855	-0.014734	0.057195	-0.004171
		-0.058654	5.47667	-0.014524	0.063783	-0.005995
		-0.058175	4.00015	-0.013183	0.068082	-0.006971
		-0.057696	4.00134	-0.010782	0.072841	-0.007601
		-0.057217	4.00333	-0.009331	0.077909	-0.009758
		-0.056738	4.00394	-0.007565	0.082272	-0.009184
		-0.056259	4.00386	-0.005099	0.08746	-0.011827
		-0.055779	4.00514	-0.003501	0.09265	-0.012637
		-0.0553	4.00572	-0.00095	0.096346	-0.012634
		-0.054821	4.00588	0.001742	0.100879	-0.016121
		-0.054342	4.00618	0.00518	0.10612	-0.018314
		-0.053863	4.00627	0.007302	0.109329	-0.018954
		-0.053384	4.00707	0.007191	0.001053	-0.020496
		-0.052904	4.00751	0.007791	0.004102	-0.023521
		-0.052425	4.00819	0.007468	0.007268	-0.026926
		-0.051946	4.00861	0.007041	0.009387	-0.030653
		-0.051467	4.00949	0.006873	0.012817	-0.031038
		-0.050988	4.00841	0.007078	0.016012	-0.03142
		-0.050509	4.00864	0.008519	0.019619	-0.032098
		-0.050029	4.00792	0.010217	0.023069	-0.031998
		-0.04955	4.00868	0.010323	0.026459	-0.032244
		-0.049071	4.00784	0.013409	0.028819	-0.031851
		-0.048592	4.00863	0.013726	0.031694	-0.030709
		-0.048113	4.00961	0.0148	0.035624	-0.032205
		-0.047634	4.00854	0.015013	0.038746	-0.031895
		-0.047154	4.00743	0.016144	0.041756	-0.030369
		-0.046675	4.00732	0.016269	0.04401	-0.030469
		-0.046196	4.00729	0.014439	0.046074	-0.033261
		-0.045717	4.00725	0.011754	0.048645	-0.035455
		-0.045238	4.00828	0.008315	0.050974	-0.033936
		-0.044759	4.00901	0.003289	0.05199	-0.034612
		-0.044279	4.0098	-0.001911	0.054125	-0.032791
		-0.0438	4.01027	-0.007468	0.059339	-0.030094
		-0.043321	4.00959	-0.014556	0.063341	-0.028507
		-0.042842	4.00914	-0.019259	0.064449	-0.027546
		-0.042363	4.00908	-0.022748	0.065973	-0.022464
		-0.041884	4.00969	-0.028612	0.067917	-0.02059
		-0.041405	4.01008	-0.035839	0.06994	-0.016887
		-0.040925	4.01067	-0.041622	0.071178	-0.01392
		-0.040446	4.01071	-0.0447	0.072789	-0.012914
		-0.039967	4.01022	-0.047305	0.073563	-0.00791
		-0.039488	4.00955	-0.051204	0.074785	-0.004413
		-0.039009	4.00908	-0.054817	0.074707	-0.001477
		-0.03853	4.00891	-0.057324	0.075173	0.002137
		-0.03805	4.00812	-0.057379	0.076834	0.006755
		-0.037571	4.0079	-0.05879	0.07793	0.010206
		-0.037092	4.00744	-0.062019	0.07732	0.015651
		-0.036613	4.01006	-0.067359	0.076317	0.019835
		-0.036134	4.00967	-0.074625	0.076756	0.023923
		-0.035655	4.00937	-0.079037	0.075935	0.029617
		-0.035175	4.00995	-0.08259	0.074976	0.034532
		-0.034696	4.00897	-0.084953	0.075172	0.039572
		-0.034217	4.00926	-0.087563	0.077558	0.042991
		-0.033738	4.00911	-0.090779	0.079219	0.046039
		-0.033259	4.00893	-0.091634	0.077595	0.050627
		-0.03278	4.00837	-0.091823	0.077456	0.053957
		-0.0323	4.00824	-0.08998	0.076724	0.056989
		-0.031821	4.00802	-0.088409	0.077212	0.060809
		-0.031342	4.007	-0.084895	0.0771	0.066248
		-0.030863	4.0064	-0.0818	0.079402	0.070336
		-0.030384	4.00577	-0.079252	0.07925	0.072039
		-0.029905	4.00527	-0.078968	0.080266	0.076332
		-0.029425	4.00529	-0.075324	0.079973	0.077954
		-0.028946	4.00769	-0.071954	0.075462	0.079917
		-0.028467	4.00729	-0.015969	0.073026	0.082555
		-0.027988	4.00735	0.002361	0.07273	0.084376
		-0.027509	4.00674	0.004152	0.071513	0.086735
		-0.02703	4.00635	0.006907	0.068464	0.088889
		-0.026551	4.00615	0.009927	0.066396	0.089965
		-0.026071	4.00605	0.010267	0.065837	0.091277
		-0.025592	4.00605	0.011043	0.066305	0.092047
		-0.025113	4.00644	0.015233	0.06713	0.092202
		-0.024634	4.00611	0.020968	0.067947	0.093013
		-0.024155	4.0053	0.02638	0.071435	0.092423
		-0.023676	4.00467	0.03082	0.070665	0.092217
		-0.023196	4.0035	0.03529	0.070111	0.092636
		-0.022717	4.00372	0.038281	0.071037	0.093492
		-0.022238	4.00532	0.040036	0.073747	0.091975
		-0.021759	4.006	0.042515	0.075507	0.091118
		-0.02128	4.00405	0.046181	0.077622	0.089896
		-0.020801	4.00248	0.04927	0.08044	0.088874
		-0.020321	4.00037	0.05265	0.083549	0.088391
		-0.019842	3.99707	0.056893	0.085991	0.086423
		-0.019363	3.99477	0.061584	0.08642	0.086523
		-0.018884	3.99295	0.064713	0.085176	0.085985
		-0.018405	3.99329	0.069117	0.082878	0.085179
		-0.017926	3.99148	0.072908	0.080205	0.084607
		-0.017446	3.99087	0.076799	0.078535	0.084324
		-0.016967	3.99006	0.080373	0.076052	0.083416
		-0.016488	3.99	0.084601	0.072316	0.082137
		-0.016009	3.98918	0.089379	0.066988	0.081236
		-0.01553	3.9867	0.092263	0.063392	0.081127
		-0.015051	3.98518	0.095437	0.061349	0.079867
		-0.014571	3.98298	0.097719	0.059094	0.079766
		-0.014092	3.97979	0.099721	0.058126	0.078548
		-0.013613	3.97711	0.101609	0.054982	0.077489
		-0.013134	3.97589	0.102804	0.05345	0.076765
		-0.012655	3.97499	0.103958	0.051059	0.073504
		-0.012176	3.97249	0.102842	0.051217	0.073077
		-0.011696	3.96834	0.100803	0.048049	0.073531
		-0.011217	3.96383	0.099252	0.046516	0.07412
		-0.010738	3.95981	0.098536	0.042989	0.074356
		-0.010259	3.9562	0.098839	0.039598	0.075273
		-0.00978	3.95303	0.098839	0.036688	0.077227
		-0.009301	3.94899	0.101768	0.032705	0.078337
		-0.008822	3.9438	0.101862	0.030469	0.078341
		-0.008342	3.93931	0.10107	0.028884	0.079445
		-0.007863	3.93527	0.099417	0.025055	0.079823
		-0.007384	3.93195	0.098011	0.021804	0.081277
		-0.006905	3.99777	0.097382	0.01937	0.082204
		-0.006426	3.99641	0.095904	0.015795	0.084708
		-0.005947	3.99386	0.092593	0.012001	0.084807
		-0.005467	3.9887	0.09007	0.006327	0.084843
		-0.004988	3.98503	0.089206	0.001073	0.086494
		-0.004509	3.97943	0.089254	-0.0035	0.087489
		-0.00403	3.97378	0.086692	-0.005546	0.088242
		-0.003551	3.96745	0.084929	-0.006378	0.089702
		-0.003072	3.9614	0.082071	-0.00594	0.089449
		-0.002592	3.95696	0.079978	-0.00711	0.090565
		-0.002113	3.94885	0.078313	-0.008041	0.092128
		-0.001634	3.94068	0.076514	-0.006269	0.094813
		-0.001155	3.93126	0.074407	-0.005076	0.09559
		-0.000676	3.92141	0.071088	-0.001499	0.095693
		-0.000197	3.91309	0.06852	-0.000828	0.096479
		0.000283	3.90722	0.065396	0.000564	0.097017
		0.000762	3.90153	0.063317	0.002225	0.099096
		0.001241	3.89592	0.06234	0.003721	0.101595
		0.00172	3.88888	0.061912	0.00628	0.104804
		0.002199	3.88051	0.05967	0.011777	0.107073
		0.002678	3.87251	0.055641	0.016327	0.106956
		0.003158	3.86429	0.051678	0.020899	0.108783
		0.003637	3.85672	0.047455	0.021936	0.111327
		0.004116	3.85034	0.042641	0.023082	0.113448
		0.004595	3.84266	0.040761	0.025863	0.114296
		0.005074	3.83524	0.042051	0.027271	0.115469
		0.005553	3.82707	0.041186	0.028321	0.118476
		0.006032	3.81684	0.038749	0.030002	0.121242
		0.006512	3.80922	0.033201	0.029831	0.121229
		0.006991	3.79982	0.030649	0.030846	0.122068
		0.00747	3.7896	0.029497	0.032058	0.122935
		0.007949	3.77961	0.027032	0.032459	0.123849
		0.008428	3.77159	0.023734	0.031983	0.124483
		0.008907	3.76534	0.022301	0.032189	0.127427
		0.009387	3.75915	0.022998	0.0328	0.130698
		0.009866	3.75288	0.022382	0.033206	0.131655
		0.010345	3.74755	0.020001	0.033855	0.134238
		0.010824	3.74155	0.017759	0.034467	0.136385
		0.011303	3.73458	0.016582	0.035063	0.138099
		0.011782	3.72782	0.015083	0.035325	0.140913
		0.012262	3.72177	0.014449	0.035706	0.143029
		0.012741	3.71628	0.014498	0.035772	0.144752
		0.01322	3.71113	0.01485	0.03657	0.144225
		0.013699	3.70677	0.014631	0.036674	0.146902
		0.014178	3.70229	0.01359	0.036466	0.150942
		0.014657	3.69688	0.012469	0.036857	0.154547
		0.015137	3.69282	0.012477	0.037452	0.157422
		0.015616	3.68876	0.016285	0.037116	0.158407
		0.016095	3.68444	0.018399	0.037624	0.160728
		0.016574	3.68012	0.017701	0.037378	0.161591
		0.017053	3.67558	0.019265	0.036835	0.161995
		0.017532	3.67182	0.019832	0.036341	0.163781
		0.018012	3.66817	0.018322	0.034671	0.164487
		0.018491	3.66292	0.017619	0.034741	0.163968
		0.01897	3.6608	0.018348	0.034365	0.164542
		0.019449	3.65567	0.01948	0.033825	0.164761
		0.019928	3.6531	0.022697	0.032971	0.166246
		0.020407	3.64841	0.023808	0.031589	0.166091
		0.020887	3.64572	0.024341	0.030121	0.165695
		0.021366	3.6419	0.026833	0.029616	0.166594
		0.021845	3.6376	0.031448	0.028637	0.167166
		0.022324	3.6348	0.035845	0.026663	0.167585
		0.022803	3.63343	0.0399	0.025923	0.167449
		0.023282	3.63258	0.045002	0.024435	0.166151
		0.023761	3.63207	0.050344	0.021512	0.163292
		0.024241	3.63121	0.054478	0.019301	0.162219
		0.02472	3.6293	0.05735	0.017687	0.161555
		0.025199	3.62681	0.05944	0.016782	0.159846
		0.025678	3.62411	0.061361	0.016367	0.15876
		0.026157	3.62111	0.062403	0.015482	0.158451
		0.026636	3.61758	0.066982	0.013761	0.157689
		0.027116	3.61665	0.071302	0.011377	0.15692
		0.027595	3.61376	0.076946	0.00974	0.156243
		0.028074	3.61482	0.082617	0.007728	0.158082
		0.028553	3.61512	0.084924	0.006478	0.156554
		0.029032	3.6141	0.086032	0.005839	0.153936
		0.029511	3.61557	0.088665	0.006712	0.152686
		0.029991	3.61695	0.091644	0.007636	0.150601
		0.03047	3.61771	0.095245	0.009841	0.149051
		0.030949	3.61961	0.100738	0.011032	0.146799
		0.031428	3.62137	0.10425	0.012065	0.14545
		0.031907	3.62225	0.108125	0.012594	0.145673
		0.032386	3.62378	0.112939	0.012591	0.144706
		0.032866	3.62529	0.1161	0.0134	0.143376
		0.033345	3.62587	0.120097	0.015392	0.143857
		0.033824	3.62642	0.124798	0.015255	0.144529
		0.034303	3.6261	0.128912	0.016129	0.14368
		0.034782	3.62598	0.130813	0.017815	0.141316
		0.035261	3.62649	0.129998	0.019906	0.140509
		0.035741	3.62687	0.128573	0.021607	0.141092
		0.03622	3.62701	0.126304	0.023194	0.140481
		0.036699	3.62636	0.124571	0.024317	0.14099
		0.037178	3.62645	0.122432	0.02562	0.142274
		0.037657	3.62727	0.12161	0.026789	0.143613
		0.038136	3.62787	0.121964	0.029284	0.144704
		0.038616	3.62803	0.122311	0.030749	0.145441
		0.039095	3.62787	0.123128	0.032306	0.145677
		0.039574	3.62832	0.123316	0.033883	0.148199
		0.040053	3.62685	0.122349	0.035711	0.150633
		0.040532	3.62603	0.121409	0.037527	0.152953
		0.041011	3.62562	0.119832	0.038717	0.152543
		0.04149	3.62525	0.116185	0.039504	0.154062
		0.04197	3.62429	0.115225	0.040781	0.155193
		0.042449	3.62412	0.112362	0.042142	0.155523
		0.042928	3.62216	0.109162	0.043344	0.154524
		0.043407	3.62065	0.10463	0.044916	0.154908
		0.043886	3.61989	0.099364	0.046666	0.15463
		0.044365	3.61959	0.094629	0.048142	0.000315
		0.044845	3.61984	0.089935	0.049306	0.001181
		0.045324	3.6203	0.084019	0.051415	0.002634
		0.045803	3.62053	0.077441	0.054088	0.002925
		0.046282	3.62093	0.072066	0.057181	0.00402
		0.046761	3.62145	0.065612	0.06115	0.00514
		0.04724	3.62186	0.060307	0.062216	0.008032
		0.04772	3.62202	0.054106	0.061314	0.011174
		0.048199	3.62154	0.04838	0.063132	0.011825
		0.048678	3.62098	0.043245	0.065637	0.014479
		0.049157	3.62129	0.039973	0.067769	0.01756
		0.049636	3.62233	0.036804	0.069907	0.019126
		0.050115	3.62221	0.033071	0.071393	0.020453
		0.050595	3.6223	0.030291	0.073697	0.02326
		0.051074	3.62368	0.027344	0.076135	0.024867
		0.051553	3.62537	0.024958	0.078381	0.025659
		0.052032	3.62548	0.023047	0.081857	0.026586
		0.052511	3.62739	0.018807	0.085359	0.028718
		0.05299	3.62811	0.014253	0.087181	0.031142
		0.05347	3.62858	0.010843	0.089842	0.032332
		0.053949	3.62903	0.006893	0.090469	0.03278
		0.054428	3.62831	0.003499	0.090944	0.032007
		0.054907	3.62813	0.001056	0.091043	0.031404
		0.055386	3.62838	-0.000343	0.092759	0.033661
		0.055865	3.62917	0.000219	0.094715	0.033183
		0.056344	3.62956	0.001943	0.095431	0.033049
		0.056824	3.63066	0.002833	0.096584	0.036648
		0.057303	3.63185	0.004847	0.09742	0.037903
		0.057782	3.63292	0.005114	0.097667	0.037728
		0.058261	3.63352	0.006917	0.09877	0.039547
		0.05874	3.63393	0.008324	0.099867	0.040885
		0.059219	3.63507	0.010296	0.100107	0.043749
		0.059699	3.63603	0.012999	0.099934	0.044428
		0.060178	3.63628	0.015707	0.099834	0.046326
		0.060657	3.63667	0.018077	0.100088	0.047515
		0.061136	3.63634	0.02041	0.10021	0.049584
		0.061615	3.6368	0.02295	0.101078	0.049778
		0.062094	3.63705	0.026012	0.101831	0.050654
		0.062574	3.63688	0.027286	0.102513	0.049437
		0.063053	3.63546	0.029249	0.101993	0.048754
		0.063532	3.63609	0.031322	0.102217	0.047065
		0.064011	3.63522	0.033763	0.101429	0.045332
		0.06449	3.63434	0.036499	0.10116	0.044727
		0.064969	3.63526	0.038431	0.100879	0.045519
		0.065449	3.63538	0.040407	0.101541	0.044488
		0.065928	3.63599	0.043288	0.102423	0.044467
		0.066407	3.63652	0.04617	0.103133	0.046487
		0.066886	3.63612	0.049476	0.103445	0.047235
		0.067365	3.63531	0.051157	0.103806	0.046901
		0.067844	3.63524	0.055016	0.103486	0.046469
		0.068324	3.63558	0.05849	0.103017	0.046036
		0.068803	3.63572	0.061152	0.102089	0.047119
		0.069282	3.63513	0.063339	0.101384	0.048955
		0.069761	3.6343	0.065995	0.101066	0.049034
		0.07024	3.6335	0.068371	0.100149	0.047382
		0.070719	3.63317	0.070838	0.099199	0.047111
		0.071199	3.63383	0.073769	0.095536	0.047938
		0.071678	3.63408	0.07633	0.093341	0.045803
		0.072157	3.63362	0.079892	0.092261	0.045486
		0.072636	3.63349	0.08138	0.091294	0.046128
		0.073115	3.63272	0.085086	0.090033	0.046506
		0.073594	3.63375	0.086675	0.089046	0.044451
		0.074073	3.63365	0.088611	0.088909	0.043714
		0.074553	3.6335	0.091056	0.089078	0.042587
		0.075032	3.63359	0.094174	0.089172	0.041744
		0.075511	3.63238	0.097718	0.089443	0.042133
		0.07599	3.63086	0.100864	0.089105	0.041513
		0.076469	3.63	0.103283	0.087696	0.040458
		0.076948	3.63014	0.105856	0.086365	0.040974
		0.077428	3.62953	0.107904	0.08562	0.039593
		0.077907	3.62909	0.109851	0.084699	0.038508
		0.078386	3.62917	0.112961	0.083798	0.040595
		0.078865	3.62842	0.116028	0.08383	0.042472
		0.079344	3.62801	0.119156	0.083386	0.043011
		0.079823	3.6279	0.121488	0.08216	0.043954
		0.080303	3.6278	0.124243	0.080228	0.045015
		0.080782	3.62694	0.126186	0.078577	0.046017
		0.081261	3.62552	0.126708	0.078441	0.046707
		0.08174	3.62477	0.127976	0.077698	0.047301
		0.082219	3.62409	0.12865	0.077376	0.046359
		0.082698	3.62278	0.129507	0.076927	0.045576
		0.083178	3.62176	0.12875	0.075575	0.045723
		0.083657	3.62152	0.129053	0.074971	0.046173
		0.084136	3.61965	0.130793	0.07485	0.045952
		0.084615	3.61776	0.132258	0.074272	0.044668
		0.085094	3.61739	0.133486	0.073866	0.043712
		0.085573	3.61639	0.13436	0.07321	0.044008
		0.086053	3.61642	0.134822	0.071928	0.044613
		0.086532	3.61539	0.136724	0.07098	0.044377
		0.087011	3.6152	0.137951	0.07078	0.043956
		0.08749	3.61409	0.13846	0.070624	0.04435
		0.087969	3.61435	0.136217	0.069483	0.044627
		0.088448	3.61436	0.133442	0.068952	0.044737
		0.088927	3.61491	0.132284	0.068748	0.045297
		0.089407	3.61508	0.131086	0.068834	0.045709
		0.089886	3.61508	0.131886	0.0685	0.044567
		0.090365	3.61562	0.131006	0.068295	0.044389
		0.090844	3.61547	0.131618	0.068331	0.045544
		0.091323	3.61508	0.132835	0.067873	0.047176
		0.091802	3.61569	0.133403	0.066916	0.048605
		0.092282	3.6162	0.133704	0.065674	0.048246
		0.092761	3.61703	0.135181	0.064758	0.048733
		0.09324	3.61841	0.138996	0.064774	0.049506
		0.093719	3.61886	0.143147	0.065297	0.051259
		0.094198	3.61913	0.146983	0.065599	0.051492
		0.094677	3.61979	0.151908	0.06624	0.051736
		0.095157	3.61981	0.157641	0.068214	0.051674
		0.095636	3.61965	0.163271	0.069115	0.051381
		0.096115	3.62006	0.167643	0.069906	0.051107
		0.096594	3.6201	0.171286	0.071125	0.052014
		0.097073	3.62074	0.175513	0.072896	0.053197
		0.097552	3.62019	0.180019	0.07373	0.054121
		0.098032	3.62097	0.184699	0.074218	0.055541
		0.098511	3.62126	0.189759	0.073677	0.056681
		0.09899	3.62176	0.197239	0.071379	0.058198
		0.099469	3.62228	0.204907	0.070498	0.059979
		0.099948	3.62241	0.211265	0.069288	0.060804
		0.100427	3.62355	0.219853	0.067355	0.061707
		0.100907	3.62427	0.228774	0.067403	0.062706
		0.101386	3.6234	0.239279	0.067076	0.063798
		0.101865	3.62191	0.251155	0.066151	0.064718
		0.102344	3.62147	0.258657	0.065733	0.065691
		0.102823	3.62108	0.268244	0.064268	0.065915
		0.103302	3.61968	0.276631	0.061946	0.066334
		0.103782	3.61938	0.28722	0.059823	0.067507
		0.104261	3.62005	0.298964	0.058734	0.068794
		0.10474	3.61992	0.309291	0.05587	0.071203
		0.105219	3.6196	0.318459	0.05473	0.073522
		0.105698	3.6195	0.327355	0.053901	0.075131
		0.106177	3.61908	0.336039	0.052786	0.076922
		0.106656	3.61814	0.345127	0.051784	0.078917
		0.107136	3.61704	0.354477	0.050806	0.081149
		0.107615	3.61718	0.363983	0.049689	0.083757
		0.108094	3.61603	0.374504	0.048475	0.085745
		0.108573	3.61337	0.385436	0.047302	0.088096
		0.109052	3.6131	0.396184	0.045941	0.090338
		0.109531	3.61289	0.408141	0.043565	0.092657
		0.110011	3.61169	0.421316	0.041467	0.093481
		0.11049	3.61017	0.433674	0.040822	0.095305
		0.110969	3.60822	0.445121	0.040247	0.097724
		0.111448	3.60639	0.455107	0.038731	0.098959
		0.111927	3.60424	0.465187	0.036416	0.101173
		0.112406	3.60334	0.477173	0.034994	0.103263
		0.112886	3.60221	0.488177	0.033931	0.106863
		0.113365	3.59974	0.499383	0.032792	0.108401
		0.113844	3.59777	0.5107	0.031623	0.109089
		0.114323	3.59646	0.52001	0.029722	0.111408
		0.114802	3.59539	0.53072	0.027606	0.113894
		0.115281	3.59334	0.539099	0.024547	0.115284
		0.115761	3.59181	0.547001	0.022507	0.115784
		0.11624	3.59067	0.551527	0.020834	0.11647
		0.116719	3.58889	0.559153	0.020762	0.118343
		0.117198	3.58685	0.5661	0.018875	0.120406
		0.117677	3.5845	0.572439	0.014997	0.120581
		0.118156	3.58169	0.577183	0.014984	0.120967
		0.118636	3.57864	0.582901	0.013162	0.123213
		0.119115	3.57553	0.593211	0.011401	0.127012
		0.119594	3.57275	0.60009	0.007799	0.13117
		0.120073	3.57062	0.605369	0.004464	0.135749
		0.120552	3.5689	0.609729	0.002132	0.139716
		0.121031	3.56526	0.614559	0.000505	0.142872
		0.12151	3.56441	0.617511	-0.001762	0.145033
		0.12199	3.56117	0.620801	-0.0034	0.14733
		0.122469	3.55889	0.625722	-0.003954	0.150064
		0.122948	3.55584	0.628126	-0.004648	0.152586
		0.123427	3.55274	0.627982	-0.005251	0.154809
		0.123906	3.54993	0.627248	-0.006459	0.156336
		0.124385	3.5473	0.626304	-0.008219	0.15801
		0.124865	3.54498	0.626761	-0.009276	0.160685
		0.125344	3.54276	0.631266	-0.010104	0.163778
		0.125823	3.54113	0.644828	-0.011008	0.165679
		0.126302	3.54031	0.66624	-0.011481	0.167079
		0.126781	3.53965	0.680993	-0.012181	0.168071
		0.12726	3.53853	0.68392	-0.012642	0.170169
		0.12774	3.53687	0.684109	-0.012584	0.171736
		0.128219	3.53606	0.683049	-0.013173	0.173055
		0.128698	3.53605	0.681236	-0.012994	0.174609
		0.129177	3.53537	0.678711	-0.013364	0.17719
		0.129656	3.53457	0.677184	-0.014094	0.17891
		0.130135	3.53389	0.678495	-0.016023	0.181921
		0.130615	3.53348	0.68021	-0.018354	0.184942
		0.131094	3.53335	0.678583	-0.019974	0.188954
		0.131573	3.53422	0.673362	-0.020541	0.192475
		0.132052	3.5341	0.671034	-0.022935	0.195126
		0.132531	3.53212	0.669415	-0.024278	0.197837
		0.13301	3.53074	0.667844	-0.024704	0.199297
		0.13349	3.53015	0.664415	-0.026915	0.201138
		0.133969	3.52857	0.663986	-0.027521	0.202972
		0.134448	3.5269	0.662361	-0.026455	0.205807
		0.134927	3.5254	0.658191	-0.027441	0.208277
		0.135406	3.52498	0.655484	-0.02923	0.210153
		0.135885	3.52434	0.65462	-0.030348	0.212799
		0.136365	3.52372	0.653776	-0.02898	0.214471
		0.136844	3.52301	0.652885	-0.027979	0.216763
		0.137323	3.52231	0.650311	-0.027033	0.219632
		0.137802	3.52092	0.643656	-0.02527	0.222187
		0.138281	3.51952	0.629939	-0.024596	0.224731
		0.13876	3.5179	0.603558	-0.023702	0.227918
		0.139239	3.5165	0.580395	-0.022691	0.23192
		0.139719	3.51599	0.573604	-0.021165	0.235491
		0.140198	3.51558	0.569601	-0.019896	0.23842
		0.140677	3.51552	0.568565	-0.019037	0.241572
		0.141156	3.51515	0.570736	-0.018767	0.244755
		0.141635	3.51522	0.568598	-0.018309	0.247638
		0.142114	3.51545	0.567742	-0.01704	0.251475
		0.142594	3.51562	0.563893	-0.017016	0.256786
		0.143073	3.51494	0.561916	-0.017654	0.26121
		0.143552	3.51388	0.560849	-0.017267	0.264323
		0.144031	3.51417	0.559118	-0.016381	0.265507
		0.14451	3.51229	0.555751	-0.015497	0.266988
		0.144989	3.51077	0.553334	-0.015455	0.268492
		0.145469	3.50913	0.553464	-0.016207	0.271399
		0.145948	3.50746	0.553182	-0.018087	0.275212
		0.146427	3.50355	0.553066	-0.020206	0.279939
		0.146906	3.50127	0.551731	-0.023026	0.282789
		0.147385	3.4987	0.551775	-0.026064	0.286724
		0.147864	3.49647	0.55442	-0.028454	0.290109
		0.148344	3.49583	0.558621	-0.029082	0.294717
		0.148823	3.49448	0.562246	-0.031022	0.297141
		0.149302	3.49144	0.563629	-0.032133	0.301185
		0.149781	3.48846	0.564112	-0.035248	0.304075
		0.15026	3.48544	0.564534	-0.038682	0.307727
		0.150739	3.4817	0.564923	-0.042044	0.31252
		0.151219	3.47793	0.56592	-0.045386	0.318188
		0.151698	3.47412	0.566795	-0.048946	0.321772
		0.152177	3.47013	0.568088	-0.053015	0.325528
		0.152656	3.46712	0.571157	-0.054916	0.329568
		0.153135	3.46456	0.57216	-0.058071	0.333201
		0.153614	3.46075	0.571047	-0.061355	0.33344
		0.154094	3.45598	0.573666	-0.064306	0.334002
		0.154573	3.45237	0.577403	-0.066786	0.334311
		0.155052	3.44964	0.579234	-0.068344	0.335449
		0.155531	3.44432	0.581949	-0.070859	0.336406
		0.15601	3.44194	0.585293	-0.07415	0.337149
		0.156489	3.43906	0.586685	-0.076593	0.337582
		0.156968	3.43719	0.590293	-0.079212	0.338143
		0.157448	3.43662	0.591256	-0.082559	0.338802
		0.157927	3.4374	0.591511	-0.085718	0.338694
		0.158406	3.43778	0.592825	-0.090142	0.338382
		0.158885	3.43796	0.590218	-0.096724	0.339083
		0.159364	3.43798	0.590581	-0.10257	0.340437
		0.159843	3.43704	0.58977	-0.106756	0.341886
		0.160323	3.43526	0.585916	-0.111696	0.344045
		0.160802	3.43453	0.580414	-0.118383	0.346604
		0.161281	3.43348	0.576247	-0.125529	0.348795
		0.16176	3.43239	0.574044	-0.131717	0.349475
		0.162239	3.43105	0.572052	-0.137907	0.349288
		0.162718	3.42994	0.570038	-0.143822	0.349413
		0.163198	3.4292	0.568389	-0.149501	0.350305
		0.163677	3.42772	0.566474	-0.155196	0.350351
		0.164156	3.42646	0.56408	-0.160257	0.35009
		0.164635	3.42451	0.56148	-0.165139	0.351507
		0.165114	3.42213	0.558071	-0.170093	0.353351
		0.165593	3.4191	0.554378	-0.175578	0.353346
		0.166073	3.41628	0.551586	-0.180885	0.353256
		0.166552	3.41284	0.547116	-0.185181	0.352707
		0.167031	3.40985	0.541671	-0.189851	0.351789
		0.16751	3.40676	0.537837	-0.194337	0.350792
		0.167989	3.40374	0.531832	-0.198431	0.348788
		0.168468	3.40027	0.527189	-0.20445	0.349085
		0.168948	3.3957	0.524322	-0.209653	0.349724
		0.169427	3.39264	0.519777	-0.215648	0.349379
		0.169906	3.38909	0.517133	-0.220124	0.348953
		0.170385	3.3864	0.512567	-0.223052	0.347393
		0.170864	3.38361	0.508232	-0.226567	0.344716
		0.171343	3.38038	0.50392	-0.229776	0.342637
		0.171823	3.37728	0.500325	-0.232715	0.340793
		0.172302	3.37414	0.497462	-0.236345	0.338955
		0.172781	3.37063	0.493306	-0.240295	0.337084
		0.17326	3.36599	0.489469	-0.242923	0.335752
		0.173739	3.36086	0.4856	-0.245332	0.334526
		0.174218	3.35672	0.482872	-0.24766	0.332403
		0.174697	3.35295	0.487075	-0.249124	0.330258
		0.175177	3.34909	0.490909	-0.25063	0.328207
		0.175656	3.34631	0.492581	-0.253215	0.325993
		0.176135	3.34404	0.490252	-0.2551	0.324534
		0.176614	3.34153	0.487947	-0.256328	0.323531
		0.177093	3.33975	0.486269	-0.25834	0.321745
		0.177572	3.33784	0.484245	-0.261285	0.320205
		0.178052	3.3348	0.481677	-0.265144	0.319894
		0.178531	3.33142	0.478124	-0.268063	0.320128
		0.17901	3.32889	0.475144	-0.269632	0.320544
		0.179489	3.32518	0.472388	-0.271619	0.319738
		0.179968	3.31882	0.468897	-0.273551	0.31775
		0.180447	3.31562	0.465256	-0.274062	0.316473
		0.180927	3.30898	0.461608	-0.27619	0.31594
		0.181406	3.30385	0.457796	-0.278102	0.315834
		0.181885	3.29666	0.453709	-0.278803	0.315698
		0.182364	3.28776	0.449973	-0.280127	0.315653
		0.182843	3.27776	0.44842	-0.281791	0.316207
		0.183322	3.26787	0.447976	-0.281242	0.316606
		0.183802	3.25748	0.447186	-0.27913	0.316621
		0.184281	3.24672	0.444843	-0.277907	0.315698
		0.18476	3.23626	0.441059	-0.278142	0.31424
		0.185239	3.22601	0.440055	-0.277003	0.312525
		0.185718	3.21555	0.43978	-0.274784	0.31002
		0.186197	3.20506	0.442187	-0.275562	0.308488
		0.186677	3.19533	0.448603	-0.275673	0.307478
		0.187156	3.18563	0.452136	-0.276346	0.306754
		0.187635	3.17626	0.453477	-0.277745	0.305096
		0.188114	3.16479	0.455121	-0.278842	0.30422
		0.188593	3.15471	0.455131	-0.280264	0.303005
		0.189072	3.14417	0.453435	-0.281833	0.301984
		0.189551	3.13255	0.44971	-0.284059	0.300501
		0.190031	3.12123	0.445277	-0.284464	0.299865
		0.19051	3.11055	0.442524	-0.284998	0.299679
		0.190989	3.0989	0.441449	-0.286306	0.299484
		0.191468	3.08813	0.440088	-0.287242	0.299291
		0.191947	3.07577	0.437429	-0.288759	0.299263
		0.192426	3.06345	0.435309	-0.289984	0.298746
		0.192906	3.05221	0.434863	-0.28977	0.298875
		0.193385	3.0416	0.433996	-0.289992	0.297164
		0.193864	3.03136	0.432884	-0.29059	0.295593
		0.194343	3.02188	0.432358	-0.290505	0.295061
		0.194822	3.01177	0.430501	-0.2909	0.294353
		0.195301	3.00074	0.426614	-0.291426	0.294021
		0.195781	2.98974	0.421925	-0.291378	0.293614
		0.19626	2.97855	0.419544	-0.29158	0.292534
		0.196739	2.96719	0.416037	-0.291917	0.291317
		0.197218	2.95647	0.414802	-0.291907	0.290495
		0.197697	2.94639	0.411649	-0.29324	0.289842
		0.198176	2.93607	0.407439	-0.294435	0.289109
		0.198656	2.92554	0.402417	-0.295075	0.287721
		0.199135	2.91603	0.389147	-0.295777	0.286944
		0.199614	2.90497	0.373075	-0.297189	0.286511
		0.200093	2.89502	0.361034	-0.298051	0.285134
		0.200572	2.88315	0.349779	-0.298821	0.283809
		0.201051	2.87001	0.344145	-0.300528	0.28195
		0.201531	2.8578	0.340129	-0.300884	0.280976
		0.20201	2.84375	0.338267	-0.301258	0.281176
		0.202489	2.82892	0.336873	-0.300398	0.279784
		0.202968	2.81514	0.33417	-0.299321	0.279327
		0.203447	2.80194	0.330828	-0.29947	0.278134
		0.203926	2.78723	0.327607	-0.300889	0.277536
		0.204406	2.77375	0.325789	-0.301644	0.27727
		0.204885	2.76131	0.323818	-0.303305	0.276454
		0.205364	2.74845	0.320467	-0.304929	0.276081
		0.205843	2.73601	0.316772	-0.305542	0.27334
		0.206322	2.72236	0.312279	-0.307121	0.272586
		0.206801	2.70948	0.30878	-0.30667	0.271673
		0.20728	2.69734	0.30686	-0.305683	0.270882
		0.20776	2.68532	0.305686	-0.304532	0.270849
		0.208239	2.67363	0.303545	-0.303379	0.268446
		0.208718	2.66271	0.300769	-0.303302	0.266635
		0.209197	2.65234	0.29747	-0.302542	0.265991
		0.209676	2.64185	0.293254	-0.302097	0.264675
		0.210155	2.63162	0.289564	-0.302056	0.264563
		0.210635	2.62119	0.285077	-0.301392	0.26421
		0.211114	2.61037	0.280309	-0.300206	0.263799
		0.211593	2.59921	0.27828	-0.299319	0.263806
		0.212072	2.58786	0.276954	-0.298349	0.264102
		0.212551	2.5764	0.273792	-0.296944	0.262858
		0.21303	2.56593	0.270606	-0.296368	0.261632
		0.21351	2.55487	0.26828	-0.295176	0.260411
		0.213989	2.54434	0.26852	-0.294641	0.258383
		0.214468	2.53266	0.266975	-0.29313	0.256506
		0.214947	2.52233	0.265334	-0.292196	0.255117
		0.215426	2.51325	0.263371	-0.291155	0.25382
		0.215905	2.50326	0.260859	-0.29015	0.252142
		0.216385	2.49221	0.258131	-0.288771	0.250468
		0.216864	2.48202	0.255158	-0.287091	0.250118
		0.217343	2.47164	0.250508	-0.286785	0.250355
		0.217822	2.46189	0.245639	-0.28733	0.250429
		0.218301	2.45129	0.241368	-0.28682	0.250509
		0.21878	2.44093	0.238142	-0.285337	0.25052
		0.21926	2.43012	0.234441	-0.28702	0.250956
		0.219739	2.41925	0.229803	-0.288547	0.251347
		0.220218	2.40923	0.225156	-0.29059	0.252438
		0.220697	2.40021	0.220076	-0.291321	0.253489
		0.221176	2.39188	0.215378	-0.291646	0.254645
		0.221655	2.38278	0.212469	-0.292267	0.254283
		0.222134	2.37356	0.210411	-0.292898	0.253692
		0.222614	2.36498	0.207992	-0.294331	0.253685
		0.223093	2.3556	0.205459	-0.296017	0.253288
		0.223572	2.34563	0.203583	-0.297081	0.252678
		0.224051	2.33496	0.19933	-0.29757	0.252352
		0.22453	2.32629	0.193417	-0.29806	0.252415
		0.225009	2.31622	0.19035	-0.298571	0.251397
		0.225489	2.30691	0.188061	-0.298346	0.250682
		0.225968	2.29877	0.186055	-0.298518	0.24923
		0.226447	2.28958	0.17981	-0.29912	0.246468
		0.226926	2.28128	0.175107	-0.299635	0.245437
		0.227405	2.27353	0.170035	-0.300685	0.243674
		0.227884	2.26502	0.166057	-0.301845	0.241503
		0.228364	2.25701	0.164329	-0.302424	0.239859
		0.228843	2.25002	0.161996	-0.302398	0.238032
		0.229322	2.242	0.161314	-0.302157	0.236416
		0.229801	2.2344	0.159909	-0.302016	0.234308
		0.23028	2.22727	0.159552	-0.301366	0.233676
		0.230759	2.22007	0.158601	-0.300534	0.232564
		0.231239	2.21249	0.15695	-0.300665	0.230825
		0.231718	2.20532	0.155428	-0.302881	0.229877
		0.232197	2.19875	0.153532	-0.304502	0.22895
		0.232676	2.19224	0.152425	-0.304765	0.228171
		0.233155	2.18552	0.151318	-0.306945	0.227852
		0.233634	2.1785	0.15048	-0.308849	0.226759
		0.234114	2.17175	0.150581	-0.310753	0.225398
		0.234593	2.1647	0.150544	-0.311177	0.224724
		0.235072	2.15758	0.151525	-0.313142	0.22328
		0.235551	2.15113	0.151407	-0.314228	0.222089
		0.23603	2.14485	0.151331	-0.316718	0.22103
		0.236509	2.13806	0.151846	-0.318452	0.219043
		0.236988	2.13076	0.151723	-0.320169	0.217253
		0.237468	2.12377	0.151471	-0.3222	0.216081
		0.237947	2.11714	0.150984	-0.32253	0.214287
		0.238426	2.11079	0.149923	-0.323832	0.213479
		0.238905	2.10431	0.14943	-0.325031	0.214258
		0.239384	2.09887	0.149702	-0.327115	0.214144
		0.239863	2.09234	0.149672	-0.329303	0.213317
		0.240343	2.08486	0.15327	-0.330834	0.212985
		0.240822	2.07791	0.163884	-0.332527	0.211958
		0.241301	2.07224	0.167982	-0.334316	0.210354
		0.24178	2.06691	0.167843	-0.336434	0.207975
		0.242259	2.06144	0.168352	-0.337646	0.205361
		0.242738	2.05576	0.167781	-0.338568	0.204859
		0.243218	2.05035	0.167646	-0.34031	0.201371
		0.243697	2.04514	0.167965	-0.340647	0.198423
		0.244176	2.03894	0.169085	-0.339637	0.196699
		0.244655	2.03329	0.169677	-0.338466	0.194017
		0.245134	2.02713	0.170284	-0.336851	0.190461
		0.245613	2.01976	0.171417	-0.33649	0.185961
		0.246093	2.01145	0.171974	-0.335569	0.184317
		0.246572	2.00464	0.170315	-0.334662	0.181102
		0.247051	1.99832	0.168117	-0.333518	0.17808
		0.24753	1.99105	0.165913	-0.331118	0.17642
		0.248009	1.98411	0.164643	-0.329823	0.175359
		0.248488	1.97729	0.163563	-0.328771	0.172464
		0.248968	1.97251	0.162598	-0.327834	0.171104
		0.249447	1.96522	0.161676	-0.326772	0.170766
		0.249926	1.95962	0.160501	-0.324843	0.169574
		0.250405	1.95422	0.158627	-0.324654	0.168309
		0.250884	1.94813	0.156448	-0.323226	0.16759
		0.251363	1.94186	0.155308	-0.320046	0.167036
		0.251842	1.93624	0.153173	-0.318016	0.166559
		0.252322	1.92906	0.15165	-0.315546	0.166253
		0.252801	1.92146	0.145388	-0.314456	0.165702
		0.25328	1.91398	0.132718	-0.312635	0.16566
		0.253759	1.90805	0.126363	-0.311799	0.165193
		0.254238	1.90271	0.123255	-0.310477	0.164601
		0.254717	1.89601	0.120899	-0.309446	0.163967
		0.255197	1.88753	0.118564	-0.309369	0.163003
		0.255676	1.88041	0.116447	-0.308275	0.162308
		0.256155	1.87443	0.115529	-0.306666	0.161439
		0.256634	1.86834	0.114417	-0.304555	0.159824
		0.257113	1.86313	0.113154	-0.304055	0.158498
		0.257592	1.85578	0.1113	-0.302551	0.157584
		0.258072	1.84937	0.107976	-0.300794	0.156988
		0.258551	1.84207	0.103674	-0.298787	0.156767
		0.25903	1.83592	0.101604	-0.297022	0.156765
		0.259509	1.82988	0.099864	-0.295293	0.157292
		0.259988	1.823	0.098503	-0.293169	0.157114
		0.260467	1.81636	0.096251	-0.290962	0.156467
		0.260947	1.81117	0.096285	-0.289283	0.156482
		0.261426	1.80519	0.095498	-0.287848	0.156846
		0.261905	1.79894	0.094106	-0.2852	0.157326
		0.262384	1.79346	0.092714	-0.282974	0.15891
		0.262863	1.78773	0.092867	-0.282153	0.159287
		0.263342	1.78227	0.091475	-0.281112	0.158097
		0.263822	1.77727	0.091024	-0.280691	0.157299
		0.264301	1.77186	0.091378	-0.278957	0.157326
		0.26478	1.76666	0.090601	-0.276538	0.156266
		0.265259	1.76035	0.088438	-0.274781	0.156781
		0.265738	1.75375	0.088874	-0.272899	0.157759
		0.266217	1.74923	0.088427	-0.270422	0.158719
		0.266697	1.74449	0.090391	-0.26799	0.158367
		0.267176	1.73948	0.092414	-0.266524	0.159334
		0.267655	1.73484	0.091844	-0.264238	0.161485
		0.268134	1.73127	0.089	-0.261715	0.163188
		0.268613	1.72784	0.085199	-0.259816	0.164246
		0.269092	1.72378	0.082564	-0.258145	0.163873
		0.269571	1.72075	0.078997	-0.257139	0.165102
		0.270051	1.71713	0.077586	-0.256186	0.167299
		0.27053	1.71346	0.078317	-0.255758	0.169026
		0.271009	1.70944	0.078148	-0.254832	0.171873
		0.271488	1.70581	0.078331	-0.252872	0.173548
		0.271967	1.70277	0.078091	-0.251615	0.174037
		0.272446	1.69829	0.077377	-0.25076	0.175583
		0.272926	1.69491	0.07559	-0.249442	0.17722
		0.273405	1.69117	0.072506	-0.24837	0.178579
		0.273884	1.68731	0.070452	-0.24691	0.179679
		0.274363	1.68504	0.069221	-0.246186	0.181001
		0.274842	1.68146	0.067703	-0.245117	0.182575
		0.275321	1.67719	0.067487	-0.243812	0.18462
		0.275801	1.67438	0.065921	-0.243029	0.186041
		0.27628	1.6721	0.063285	-0.242048	0.187692
		0.276759	1.66921	0.061079	-0.240483	0.189062
		0.277238	1.66513	0.059219	-0.238154	0.189851
		0.277717	1.66132	0.057043	-0.235833	0.191053
		0.278196	1.65794	0.05367	-0.234549	0.1925
		0.278676	1.65543	0.05079	-0.233939	0.194234
		0.279155	1.65216	0.047132	-0.232578	0.195083
		0.279634	1.64834	0.043051	-0.230253	0.198307
		0.280113	1.64435	0.042814	-0.228636	0.200569
		0.280592	1.63998	0.04123	-0.227382	0.204334
		0.281071	1.63695	0.041846	-0.225313	0.205657
		0.281551	1.63314	0.041748	-0.223857	0.207388
		0.28203	1.63003	0.040977	-0.222719	0.209169
		0.282509	1.62688	0.040552	-0.221401	0.211894
		0.282988	1.62399	0.0378	-0.219895	0.212759
		0.283467	1.62129	0.037276	-0.218508	0.212687
		0.283946	1.61843	0.033189	-0.217552	0.213515
		0.284425	1.61486	0.031572	-0.216595	0.214369
		0.284905	1.61179	0.031605	-0.215442	0.214821
		0.285384	1.60911	0.02992	-0.213732	0.215375
		0.285863	1.60666	0.027343	-0.211528	0.216562
		0.286342	1.60483	0.023328	-0.208825	0.217672
		0.286821	1.60273	0.018468	-0.207558	0.218263
		0.2873	1.59938	0.012745	-0.206847	0.219981
		0.28778	1.59599	0.020958	-0.206881	0.22253
		0.288259	1.59212	0.032833	-0.205687	0.223884
		0.288738	1.58889	0.034637	-0.204763	0.224545
		0.289217	1.58739	0.031573	-0.204984	0.226055
		0.289696	1.58508	0.029546	-0.205439	0.22633
		0.290175	1.58013	0.027494	-0.204093	0.226067
		0.290655	1.57677	0.024757	-0.203885	0.225976
		0.291134	1.57243	0.019742	-0.204462	0.226631
		0.291613	1.5678	0.015888	-0.203757	0.226492
		0.292092	1.56194	0.01255	-0.204207	0.226954
		0.292571	1.5572	0.009541	-0.20375	0.226905
		0.29305	1.55352	0.006744	-0.204041	0.226902
		0.29353	1.54939	0.004028	-0.204007	0.227716
		0.294009	1.54564	0.001067	-0.204713	0.228308
		0.294488	1.54175	-0.002825	-0.205173	0.229248
		0.294967	1.53933	-0.006205	-0.205544	0.229506
		0.295446	1.53586	-0.009142	-0.204586	0.229415
		0.295925	1.53356	-0.011449	-0.20432	0.231377
		0.296405	1.53024	-0.014134	-0.205013	0.234356
		0.296884	1.52747	-0.019605	-0.205373	0.235675
		0.297363	1.52363	-0.024611	-0.205396	0.236813
		0.297842	1.52187	-0.026951	-0.205325	0.236484
		0.298321	1.51788	-0.026525	-0.205342	0.237339
		0.2988	1.51486	-0.024207	-0.205972	0.238677
		0.29928	1.51102	-0.023091	-0.206376	0.238903
		0.299759	1.50737	-0.026685	-0.206993	0.2389
		0.300238	1.50441	-0.038073	-0.209034	0.239229
		0.300717	1.502	-0.049932	-0.211721	0.24049
		0.301196	1.49828	-0.0542	-0.214017	0.241765
		0.301675	1.49494	-0.054774	-0.215705	0.241933
		0.302154	1.49215	-0.056042	-0.216507	0.242597
		0.302634	1.48912	-0.057585	-0.216417	0.242385
		0.303113	1.48689	-0.05552	-0.216464	0.242784
		0.303592	1.48616	-0.054984	-0.217198	0.243335
		0.304071	1.4847	-0.056555	-0.218362	0.242009
		0.30455	1.48415	-0.058677	-0.218886	0.242744
		0.305029	1.48394	-0.060341	-0.219369	0.240972
		0.305509	1.48281	-0.061826	-0.221327	0.242136
		0.305988	1.48191	-0.064777	-0.222503	0.241086
		0.306467	1.48222	-0.067054	-0.223325	0.241272
		0.306946	1.48348	-0.06581	-0.225181	0.240005
		0.307425	1.48507	-0.064368	-0.226759	0.240594
		0.307904	1.48586	-0.064424	-0.228991	0.241685
		0.308384	1.48798	-0.063435	-0.23145	0.241175
		0.308863	1.49013	-0.062625	-0.232852	0.240548
		0.309342	1.49246	-0.061941	-0.23535	0.240442
		0.309821	1.49479	-0.060642	-0.238437	0.2399
		0.3103	1.49688	-0.060628	-0.24041	0.239209
		0.310779	1.49902	-0.064513	-0.2437	0.238959
		0.311259	1.50314	-0.068058	-0.245365	0.238922
		0.311738	1.50754	-0.069238	-0.247104	0.237363
		0.312217	1.51415	-0.072192	-0.248455	0.235888
		0.312696	1.52033	-0.073514	-0.249985	0.235264
		0.313175	1.52604	-0.072529	-0.251506	0.234928
		0.313654	1.53334	-0.071468	-0.251803	0.235594
		0.314134	1.53908	-0.068633	-0.251873	0.236472
		0.314613	1.54659	-0.067447	-0.253173	0.23717
		0.315092	1.55492	-0.068707	-0.253757	0.237858
		0.315571	1.56429	-0.071394	-0.253858	0.238208
		0.31605	1.57378	-0.07356	-0.253735	0.238009
		0.316529	1.58312	-0.073811	-0.253875	0.237636
		0.317008	1.59414	-0.074687	-0.254789	0.237522
		0.317488	1.60571	-0.076823	-0.255095	0.237502
		0.317967	1.61609	-0.079084	-0.255624	0.237429
		0.318446	1.62616	-0.079109	-0.255634	0.237901
		0.318925	1.63919	-0.0789	-0.254981	0.237369
		0.319404	1.65122	-0.083604	-0.254749	0.236999
		0.319883	1.66589	-0.087774	-0.255633	0.236746
		0.320363	1.67984	-0.089843	-0.25654	0.235396
		0.320842	1.69538	-0.093923	-0.257216	0.233489
		0.321321	1.71192	-0.095208	-0.258011	0.231582
		0.3218	1.73028	-0.097734	-0.25903	0.229834
		0.322279	1.74993	-0.099312	-0.260024	0.229233
		0.322758	1.77038	-0.099625	-0.260414	0.227695
		0.323238	1.79154	-0.101016	-0.260752	0.226713
		0.323717	1.81226	-0.104242	-0.261225	0.226929
		0.324196	1.83334	-0.108188	-0.261873	0.226001
		0.324675	1.85552	-0.10687	-0.262655	0.225574
		0.325154	1.87789	-0.109032	-0.26303	0.223694
		0.325633	1.89993	-0.109077	-0.263008	0.222722
		0.326113	1.92364	-0.115402	-0.264011	0.222927
		0.326592	1.94684	-0.120575	-0.265654	0.222244
		0.327071	1.97106	-0.120872	-0.26786	0.222855
		0.32755	1.99657	-0.12149	-0.269008	0.221612
		0.328029	2.02171	-0.11825	-0.269415	0.220895
		0.328508	2.04859	-0.117193	-0.27048	0.219754
		0.328988	2.0773	-0.115922	-0.271356	0.218671
		0.329467	2.10536	-0.114032	-0.272028	0.218362
		0.329946	2.13605	-0.112866	-0.27243	0.217608
		0.330425	2.16643	-0.112507	-0.273299	0.217248
		0.330904	2.19554	-0.112782	-0.274893	0.216388
		0.331383	2.22744	-0.113044	-0.274952	0.215577
		0.331863	2.25747	-0.112192	-0.275293	0.214388
		0.332342	2.29005	-0.112098	-0.275996	0.212998
		0.332821	2.32326	-0.113447	-0.276279	0.211474
		0.3333	2.35579	-0.113779	-0.277852	0.211047
		0.333779	2.39018	-0.110563	-0.278784	0.211396
		0.334258	2.4272	-0.103723	-0.278738	0.211205
		0.334738	2.46484	-0.098283	-0.280019	0.210149
		0.335217	2.50463	-0.092278	-0.2812	0.208771
		0.335696	2.54413	-0.08594	-0.283803	0.207676
		0.336175	2.58084	-0.079442	-0.282944	0.207516
		0.336654	2.61843	-0.073734	-0.281912	0.207888
		0.337133	2.65766	-0.071695	-0.28062	0.208593
		0.337613	2.69808	-0.072508	-0.280858	0.208357
		0.338092	2.7387	-0.071654	-0.28033	0.207778
		0.338571	2.78067	-0.070459	-0.280444	0.206673
		0.33905	2.82207	-0.066795	-0.280225	0.205185
		0.339529	2.86277	-0.062103	-0.280025	0.203192
		0.340008	2.90243	-0.059123	-0.280608	0.202059
		0.340487	2.94168	-0.056329	-0.281295	0.201339
		0.340967	2.98322	-0.052407	-0.281207	0.201972
		0.341446	3.02518	-0.050645	-0.281909	0.201645
		0.341925	3.06412	-0.04751	-0.283119	0.20094
		0.342404	3.10058	-0.046081	-0.283837	0.200278
		0.342883	3.13734	-0.047019	-0.284576	0.199568
		0.343362	3.17465	-0.048111	-0.285199	0.199025
		0.343842	3.21469	-0.048924	-0.285286	0.198681
		0.344321	3.25677	-0.044726	-0.285336	0.197712
		0.3448	3.29743	-0.039142	-0.286092	0.19745
		0.345279	3.33783	-0.037128	-0.286937	0.197816
		0.345758	3.38025	-0.037252	-0.286886	0.198224
		0.346237	3.4227	-0.043437	-0.28618	0.197687
		0.346717	3.46353	-0.05013	-0.285631	0.197095
		0.347196	3.5073	-0.057514	-0.286767	0.19677
		0.347675	3.54959	-0.062251	-0.287165	0.195883
		0.348154	3.59122	-0.06728	-0.286998	0.195394
		0.348633	3.63159	-0.071447	-0.287426	0.195948
		0.349112	3.67489	-0.07621	-0.28615	0.194988
		0.349592	3.71951	-0.078235	-0.285405	0.194947
		0.350071	3.76547	-0.081461	-0.285852	0.194577
		0.35055	3.81246	-0.083411	-0.286113	0.192939
		0.351029	3.86005	-0.085567	-0.285931	0.191884
		0.351508	3.90651	-0.089946	-0.284978	0.191433
		0.351987	3.95075	-0.094132	-0.284274	0.192352
		0.352467	3.99404	-0.09833	-0.285059	0.192072
		0.352946	4.03708	-0.103398	-0.28407	0.192258
		0.353425	4.07814	-0.107779	-0.283733	0.19108
		0.353904	4.11645	-0.111427	-0.284297	0.190178
		0.354383	4.15704	-0.113816	-0.285058	0.189131
		0.354862	4.19703	-0.11486	-0.284241	0.189189
		0.355341	4.23621	-0.115373	-0.283817	0.188642
		0.355821	4.27551	-0.115862	-0.284652	0.188652
		0.3563	4.31598	-0.118827	-0.285245	0.189129
		0.356779	4.35529	-0.123497	-0.285079	0.19143
		0.357258	4.39438	-0.127044	-0.284202	0.192902
		0.357737	4.43283	-0.128222	-0.28323	0.19302
		0.358216	4.46871	-0.129064	-0.281813	0.192691
		0.358696	4.50354	-0.128478	-0.280088	0.192085
		0.359175	4.53683	-0.128351	-0.27925	0.19177
		0.359654	4.57156	-0.128754	-0.278044	0.192226
		0.360133	4.60676	-0.130266	-0.275722	0.19196
		0.360612	4.63971	-0.130415	-0.274737	0.190693
		0.361091	4.67221	-0.12961	-0.274416	0.18844
		0.361571	4.70526	-0.129024	-0.274768	0.186791
		0.36205	4.73641	-0.129646	-0.274534	0.187516
		0.362529	4.76731	-0.127252	-0.274909	0.18704
		0.363008	4.80001	-0.126409	-0.275481	0.187356
		0.363487	4.83235	-0.125353	-0.276978	0.188114
		0.363966	4.86285	-0.126849	-0.278278	0.188752
		0.364446	4.89258	-0.127939	-0.278426	0.188094
		0.364925	4.9214	-0.127116	-0.278779	0.188081
		0.365404	4.95018	-0.126024	-0.280219	0.185473
		0.365883	4.97792	-0.125417	-0.280774	0.184368
		0.366362	5.006	-0.12354	-0.281309	0.182862
		0.366841	5.03357	-0.12127	-0.281625	0.181302
		0.367321	5.06147	-0.121238	-0.280913	0.179509
		0.3678	5.08835	-0.120132	-0.281295	0.178437
		0.368279	5.11568	-0.117909	-0.282507	0.176187
		0.368758	5.13981	-0.117695	-0.283328	0.175664
		0.369237	5.1618	-0.118284	-0.283758	0.174697
		0.369716	5.18565	-0.119747	-0.283557	0.173323
		0.370196	5.20669	-0.118445	-0.283203	0.173459
		0.370675	5.23108	-0.117102	-0.283514	0.173873
		0.371154	5.255	-0.117349	-0.284054	0.174312
		0.371633	5.2807	-0.117188	-0.283847	0.175292
		0.372112	5.30471	-0.117047	-0.283892	0.175732
		0.372591	5.32771	-0.117414	-0.284774	0.174192
		0.37307	5.34836	-0.118556	-0.285053	0.17414
		0.37355	5.367	-0.120404	-0.286664	0.174616
		0.374029	5.38253	-0.121959	-0.287019	0.173841
		0.374508	5.4001	-0.123478	-0.286914	0.172673
		0.374987	5.42	-0.12329	-0.286506	0.171933
		0.375466	5.43981	-0.122755	-0.287407	0.170907
		0.375945	5.45889	-0.123962	-0.287908	0.169359
		0.376425	5.477	-0.125067	-0.288588	0.16887
		0.376904	5.49636	-0.127497	-0.288368	0.16833
		0.377383	5.51619	-0.130789	-0.288545	0.168246
		0.377862	5.53464	-0.13251	-0.288776	0.168825
		0.378341	5.55264	-0.135447	-0.289295	0.169857
		0.37882	5.56934	-0.140339	-0.28871	0.169584
		0.3793	5.58467	-0.142788	-0.289895	0.168786
		0.379779	5.59952	-0.144046	-0.289794	0.169018
		0.380258	5.61365	-0.146956	-0.289513	0.168979
		0.380737	5.62601	-0.149232	-0.289281	0.167758
		0.381216	5.6396	-0.150188	-0.288367	0.165716
		0.381695	5.65363	-0.150954	-0.288684	0.164559
		0.382175	5.66804	-0.151929	-0.288485	0.163847
		0.382654	5.68312	-0.154744	-0.28793	0.163525
		0.383133	5.69756	-0.156807	-0.288447	0.16359
		0.383612	5.71047	-0.15682	-0.28887	0.164973
		0.384091	5.72357	-0.155404	-0.289926	0.164016
		0.38457	5.73666	-0.153339	-0.291578	0.164396
		0.38505	5.74857	-0.154221	-0.293055	0.165189
		0.385529	5.76144	-0.154065	-0.294749	0.167185
		0.386008	5.77227	-0.152842	-0.295369	0.16857
		0.386487	5.78158	-0.152312	-0.295912	0.167045
		0.386966	5.79243	-0.151728	-0.297098	0.165982
		0.387445	5.80321	-0.152557	-0.297229	0.166693
		0.387924	5.81322	-0.153688	-0.296545	0.166355
		0.388404	5.8226	-0.152901	-0.296498	0.166883
		0.388883	5.83369	-0.15249	-0.29719	0.167667
		0.389362	5.84543	-0.151174	-0.297356	0.16757
		0.389841	5.85674	-0.151209	-0.29646	0.168929
		0.39032	5.86728	-0.152246	-0.295475	0.170054
		0.390799	5.87521	-0.15173	-0.294877	0.17275
		0.391279	5.88189	-0.152483	-0.294468	0.173141
		0.391758	5.88916	-0.153695	-0.295665	0.173989
		0.392237	5.89817	-0.154686	-0.296848	0.17406
		0.392716	5.90765	-0.155094	-0.297269	0.175095
		0.393195	5.91635	-0.15583	-0.297334	0.174879
		0.393674	5.92265	-0.156435	-0.297668	0.173414
		0.394154	5.92883	-0.156572	-0.298782	0.17271
		0.394633	5.93579	-0.158283	-0.300188	0.171894
		0.395112	5.94041	-0.160994	-0.3015	0.171719
		0.395591	5.94398	-0.162746	-0.302393	0.170788
		0.39607	5.94731	-0.164834	-0.302798	0.170976
		0.396549	5.94932	-0.168201	-0.303442	0.173491
		0.397029	5.95201	-0.171196	-0.30436	0.175338
		0.397508	5.95561	-0.174526	-0.304904	0.174818
		0.397987	5.95806	-0.179036	-0.305224	0.17263
		0.398466	5.96062	-0.182812	-0.305975	0.171001
		0.398945	5.9626	-0.185965	-0.307461	0.170909
		0.399424	5.9641	-0.188621	-0.308862	0.171379
		0.399904	5.96532	-0.189952	-0.309564	0.172271
		0.400383	5.96602	-0.191377	-0.310511	0.173378
		0.400862	5.96612	-0.193778	-0.311579	0.174371
		0.401341	5.96634	-0.196603	-0.312425	0.174689
		0.40182	5.9674	-0.19929	-0.313443	0.174248
		0.402299	5.96727	-0.201118	-0.314717	0.17393
		0.402779	5.96678	-0.204068	-0.316425	0.172707
		0.403258	5.96683	-0.206925	-0.317331	0.17257
		0.403737	5.96727	-0.207832	-0.316612	0.172061
		0.404216	5.96671	-0.208771	-0.315323	0.171025
		0.404695	5.96585	-0.210154	-0.316617	0.170376
		0.405174	5.96253	-0.210696	-0.317502	0.168628
		0.405653	5.95951	-0.210681	-0.319143	0.168106
		0.406133	5.9573	-0.211934	-0.320297	0.168265
		0.406612	5.95417	-0.213474	-0.321299	0.167253
		0.407091	5.95176	-0.212231	-0.322596	0.16625
		0.40757	5.95066	-0.206797	-0.324114	0.164621
		0.408049	5.94827	-0.203242	-0.325037	0.163286
		0.408528	5.94492	-0.200596	-0.325656	0.161866
		0.409008	5.94146	-0.197344	-0.325641	0.160648
		0.409487	5.93889	-0.191838	-0.326687	0.160305
		0.409966	5.93668	-0.186057	-0.327022	0.160021
		0.410445	5.93369	-0.182899	-0.326818	0.159923
		0.410924	5.93055	-0.18139	-0.328022	0.159395
		0.411403	5.92742	-0.181009	-0.330141	0.158211
		0.411883	5.92375	-0.183094	-0.332337	0.157742
		0.412362	5.91896	-0.185218	-0.334048	0.157527
		0.412841	5.91184	-0.18651	-0.335325	0.157306
		0.41332	5.90443	-0.186805	-0.336245	0.156757
		0.413799	5.89628	-0.18672	-0.337454	0.156948
		0.414278	5.88966	-0.187343	-0.339232	0.156484
		0.414758	5.88314	-0.18802	-0.340073	0.156086
		0.415237	5.87593	-0.187435	-0.340972	0.154056
		0.415716	5.86852	-0.186807	-0.342221	0.155138
		0.416195	5.8617	-0.187063	-0.343011	0.156328
		0.416674	5.85403	-0.187573	-0.343207	0.156789
		0.417153	5.84605	-0.187609	-0.343035	0.157288
		0.417633	5.83911	-0.188256	-0.342933	0.157429
		0.418112	5.83098	-0.186	-0.342885	0.157279
		0.418591	5.82431	-0.183509	-0.341967	0.157559
		0.41907	5.81717	-0.181082	-0.341194	0.156935
		0.419549	5.80948	-0.178025	-0.340372	0.156085
		0.420028	5.80359	-0.182268	-0.339156	0.15583
		0.420507	5.79725	-0.186378	-0.338875	0.154216
		0.420987	5.78942	-0.188931	-0.33852	0.150961
		0.421466	5.7811	-0.191186	-0.337202	0.150115
		0.421945	5.77128	-0.191827	-0.336482	0.151191
		0.422424	5.76319	-0.190811	-0.336368	0.152395
		0.422903	5.75573	-0.191868	-0.33616	0.153527
		0.423382	5.74874	-0.191333	-0.335219	0.155076
		0.423862	5.743	-0.190869	-0.333542	0.154457
		0.424341	5.73822	-0.189486	-0.332797	0.154004
		0.42482	5.73264	-0.18901	-0.332174	0.152927
		0.425299	5.72787	-0.18781	-0.330675	0.151446
		0.425778	5.7272	-0.187936	-0.330363	0.150792
		0.426257	5.72788	-0.187162	-0.330016	0.150402
		0.426737	5.72638	-0.185191	-0.328966	0.148613
		0.427216	5.72095	-0.183808	-0.327577	0.148517
		0.427695	5.71239	-0.183315	-0.326489	0.148263
		0.428174	5.70279	-0.182977	-0.326276	0.148832
		0.428653	5.69408	-0.181468	-0.327983	0.148455
		0.429132	5.6839	-0.180559	-0.326118	0.148232
		0.429612	5.67323	-0.18082	-0.32567	0.14968
		0.430091	5.66336	-0.18281	-0.325556	0.148926
		0.43057	5.6526	-0.185127	-0.325591	0.147988
		0.431049	5.64139	-0.187114	-0.323556	0.14881
		0.431528	5.62998	-0.191254	-0.324413	0.149345
		0.432007	5.61907	-0.194245	-0.324965	0.149518
		0.432487	5.60715	-0.194464	-0.324948	0.150421
		0.432966	5.59779	-0.194626	-0.323914	0.15133
		0.433445	5.58671	-0.195174	-0.32368	0.151072
		0.433924	5.57588	-0.197172	-0.322707	0.1508
		0.434403	5.56335	-0.201173	-0.321961	0.149781
		0.434882	5.55284	-0.20421	-0.321815	0.148494
		0.435362	5.54117	-0.205379	-0.320597	0.149629
		0.435841	5.52992	-0.207129	-0.318729	0.148941
		0.43632	5.51923	-0.207442	-0.31717	0.147193
		0.436799	5.50967	-0.206524	-0.316568	0.146939
		0.437278	5.50012	-0.20599	-0.316561	0.14753
		0.437757	5.49071	-0.206318	-0.316417	0.14741
		0.438236	5.48276	-0.205672	-0.315957	0.146689
		0.438716	5.47331	-0.207767	-0.315746	0.145498
		0.439195	5.46394	-0.20948	-0.316274	0.145052
		0.439674	5.45429	-0.210162	-0.316343	0.145106
		0.440153	5.44465	-0.21057	-0.315717	0.143669
		0.440632	5.43405	-0.21106	-0.315659	0.142616
		0.441111	5.42293	-0.210617	-0.315664	0.141872
		0.441591	5.4115	-0.211117	-0.31565	0.141535
		0.44207	5.39914	-0.211736	-0.315796	0.141865
		0.442549	5.38731	-0.212509	-0.316061	0.142005
		0.443028	5.37491	-0.212214	-0.316682	0.141789
		0.443507	5.36264	-0.213139	-0.31755	0.141896
		0.443986	5.35181	-0.213048	-0.317809	0.14228
		0.444466	5.34137	-0.21349	-0.317666	0.142008
		0.444945	5.33199	-0.215117	-0.317041	0.141048
		0.445424	5.32151	-0.216421	-0.316388	0.140973
		0.445903	5.3098	-0.217321	-0.316531	0.140181
		0.446382	5.29852	-0.219159	-0.317724	0.139486
		0.446861	5.28698	-0.221059	-0.318833	0.140191
		0.447341	5.2719	-0.220672	-0.319094	0.139793
		0.44782	5.25642	-0.218125	-0.319722	0.138003
		0.448299	5.24262	-0.214912	-0.320609	0.138268
		0.448778	5.22688	-0.21223	-0.32141	0.137065
		0.449257	5.20883	-0.209846	-0.320549	0.137267
		0.449736	5.18941	-0.208015	-0.319784	0.13665
		0.450216	5.17096	-0.208936	-0.318812	0.137098
		0.450695	5.15558	-0.211036	-0.318416	0.137514
		0.451174	5.14285	-0.211953	-0.317939	0.137611
		0.451653	5.13133	-0.212425	-0.318285	0.136845
		0.452132	5.11953	-0.21299	-0.317758	0.136294
		0.452611	5.10921	-0.212377	-0.318709	0.134375
		0.45309	5.09912	-0.211833	-0.319627	0.134514
		0.45357	5.08601	-0.212512	-0.322278	0.13348
		0.454049	5.0739	-0.211179	-0.324528	0.132968
		0.454528	5.06658	-0.209706	-0.325681	0.13272
		0.455007	5.06479	-0.208164	-0.326837	0.132237
		0.455486	5.06458	-0.208829	-0.330088	0.131364
		0.455965	5.06302	-0.208296	-0.32897	0.130646
		0.456445	5.05575	-0.207211	-0.327428	0.131108
		0.456924	5.04629	-0.204756	-0.326041	0.130371
		0.457403	5.03726	-0.202106	-0.324484	0.130703
		0.457882	5.02751	-0.201773	-0.324718	0.131949
		0.458361	5.0167	-0.202388	-0.322995	0.133623
		0.45884	5.00573	-0.201814	-0.324324	0.1341
		0.45932	4.99506	-0.199857	-0.325526	0.136115
		0.459799	4.98493	-0.202783	-0.32625	0.136253
		0.460278	4.97331	-0.204855	-0.327374	0.135764
		0.460757	4.96197	-0.207546	-0.326734	0.13673
		0.461236	4.94956	-0.212219	-0.326453	0.136256
		0.461715	4.9366	-0.216568	-0.325089	0.135715
		0.462195	4.92515	-0.218479	-0.32424	0.135254
		0.462674	4.91244	-0.218301	-0.323937	0.135515
		0.463153	4.89889	-0.216999	-0.324302	0.136045
		0.463632	4.88725	-0.216633	-0.323488	0.135491
		0.464111	4.87526	-0.216519	-0.323602	0.135226
		0.46459	4.86322	-0.21688	-0.323683	0.136525
		0.46507	4.85112	-0.218136	-0.324035	0.136947
		0.465549	4.83995	-0.219751	-0.324261	0.138136
		0.466028	4.8291	-0.221441	-0.324043	0.138419
		0.466507	4.81769	-0.222799	-0.324201	0.139258
		0.466986	4.80563	-0.22403	-0.32487	0.140161
		0.467465	4.79212	-0.224264	-0.325134	0.140958
		0.467945	4.77841	-0.222998	-0.325733	0.140849
		0.468424	4.76469	-0.221095	-0.32741	0.141517
		0.468903	4.75276	-0.219334	-0.329151	0.14233
		0.469382	4.74184	-0.21886	-0.330814	0.143462
		0.469861	4.73042	-0.218923	-0.332348	0.144332
		0.47034	4.71848	-0.22073	-0.332766	0.144727
		0.470819	4.70791	-0.222753	-0.331724	0.144142
		0.471299	4.69767	-0.223362	-0.328961	0.144407
		0.471778	4.68798	-0.224787	-0.326509	0.145382
		0.472257	4.67885	-0.225509	-0.324337	0.145597
		0.472736	4.66887	-0.229399	-0.323432	0.145713
		0.473215	4.65943	-0.232001	-0.323496	0.145678
		0.473694	4.65005	-0.233557	-0.325439	0.145451
		0.474174	4.63921	-0.235675	-0.327105	0.145416
		0.474653	4.62959	-0.237951	-0.329163	0.145173
		0.475132	4.61963	-0.240206	-0.330876	0.144812
		0.475611	4.60958	-0.242021	-0.332611	0.145769
		0.47609	4.59869	-0.243728	-0.33294	0.146306
		0.476569	4.59101	-0.245245	-0.335265	0.147203
		0.477049	4.58351	-0.247162	-0.335653	0.147561
		0.477528	4.57357	-0.249074	-0.335062	0.14721
		0.478007	4.55621	-0.249386	-0.332295	0.148155
		0.478486	4.53475	-0.249294	-0.331561	0.148194
		0.478965	4.5155	-0.250411	-0.330811	0.149212
		0.479444	4.50005	-0.252452	-0.329577	0.15087
		0.479924	4.48831	-0.255344	-0.328597	0.15153
		0.480403	4.47728	-0.25926	-0.328929	0.151818
		0.480882	4.46673	-0.264122	-0.330155	0.151912
		0.481361	4.45666	-0.270635	-0.332181	0.152405
		0.48184	4.44614	-0.275523	-0.335092	0.15241
		0.482319	4.43622	-0.279187	-0.337232	0.151305
		0.482799	4.42611	-0.28086	-0.341494	0.149469
		0.483278	4.41643	-0.283863	-0.343114	0.148144
		0.483757	4.40751	-0.286554	-0.343443	0.1467
		0.484236	4.39788	-0.289178	-0.343644	0.146209
		0.484715	4.3879	-0.290833	-0.343081	0.147087
		0.485194	4.3778	-0.291871	-0.343094	0.146387
		0.485673	4.36806	-0.293216	-0.343399	0.146187
		0.486153	4.35881	-0.294671	-0.345133	0.146068
		0.486632	4.34959	-0.297438	-0.346324	0.146852
		0.487111	4.33991	-0.29807	-0.346356	0.147187
		0.48759	4.33106	-0.300114	-0.346445	0.148179
		0.488069	4.32217	-0.301039	-0.347405	0.149577
		0.488548	4.31395	-0.302148	-0.34844	0.149097
		0.489028	4.3055	-0.30316	-0.348717	0.149166
		0.489507	4.29734	-0.302428	-0.348671	0.149444
		0.489986	4.2884	-0.302526	-0.349511	0.15024
		0.490465	4.27992	-0.304858	-0.35186	0.150565
		0.490944	4.27237	-0.306146	-0.352404	0.150469
		0.491423	4.26342	-0.307703	-0.352372	0.149839
		0.491903	4.25448	-0.309314	-0.353437	0.149654
		0.492382	4.24521	-0.30989	-0.35391	0.150827
		0.492861	4.23508	-0.311068	-0.353732	0.150255
		0.49334	4.22502	-0.311194	-0.354263	0.149375
		0.493819	4.21497	-0.311132	-0.354888	0.148222
		0.494298	4.20615	-0.311915	-0.356454	0.147592
		0.494778	4.1973	-0.310629	-0.356165	0.147864
		0.495257	4.18835	-0.305502	-0.356435	0.148091
		0.495736	4.17894	-0.298873	-0.358151	0.147078
		0.496215	4.17037	-0.292719	-0.36012	0.148096
		0.496694	4.16149	-0.286422	-0.361864	0.148795
		0.497173	4.15311	-0.280676	-0.362524	0.150105
		0.497653	4.14489	-0.275243	-0.361876	0.149736
		0.498132	4.13586	-0.268753	-0.361793	0.150082
		0.498611	4.12707	-0.261477	-0.362046	0.150381
		0.49909	4.11679	-0.255079	-0.362225	0.151807
		0.499569	4.10628	-0.249739	-0.362173	0.153721
		0.500048	4.09717	-0.244575	-0.362392	0.156225
		0.500528	4.0874	-0.239967	-0.362823	0.156487
		0.501007	4.07782	-0.23538	-0.363862	0.157514
		0.501486	4.06927	-0.230712	-0.364215	0.159002
		0.501965	4.06107	-0.225944	-0.364672	0.160839
		0.502444	4.05244	-0.222309	-0.366191	0.162109
		0.502923	4.04394	-0.218158	-0.365396	0.162612
		0.503402	4.03589	-0.213208	-0.365778	0.16326
		0.503882	4.02811	-0.206323	-0.365828	0.163933
		0.504361	4.01909	-0.200131	-0.364926	0.164275
		0.50484	4.0102	-0.195647	-0.365229	0.164877
		0.505319	4.00275	-0.193403	-0.365586	0.164968
		0.505798	3.99432	-0.191999	-0.365612	0.164616
		0.506277	3.98516	-0.189864	-0.364565	0.164139
		0.506757	3.97643	-0.185346	-0.363131	0.163755
		0.507236	3.96761	-0.182641	-0.361259	0.163993
		0.507715	3.96003	-0.182201	-0.360114	0.163624
		0.508194	3.95274	-0.182811	-0.359991	0.16267
		0.508673	3.94479	-0.184594	-0.359982	0.162329
		0.509152	3.93733	-0.187425	-0.359315	0.161765
		0.509632	3.9297	-0.189696	-0.360693	0.162186
		0.510111	3.92126	-0.189524	-0.360786	0.162151
		0.51059	3.91359	-0.189898	-0.360319	0.162349
		0.511069	3.90593	-0.191371	-0.360546	0.16209
		0.511548	3.89848	-0.192933	-0.359426	0.161555
		0.512027	3.89044	-0.193416	-0.359831	0.160793
		0.512507	3.88252	-0.19386	-0.36001	0.161432
		0.512986	3.87406	-0.194773	-0.360665	0.162518
		0.513465	3.86701	-0.195376	-0.36035	0.162138
		0.513944	3.86098	-0.195615	-0.360295	0.162563
		0.514423	3.85375	-0.196587	-0.360273	0.163065
		0.514902	3.84804	-0.198403	-0.359248	0.162741
		0.515382	3.84187	-0.202033	-0.358835	0.162862
		0.515861	3.83442	-0.205599	-0.358784	0.162375
		0.51634	3.82821	-0.208288	-0.357237	0.161895
		0.516819	3.8211	-0.213327	-0.356051	0.161136
		0.517298	3.81414	-0.218203	-0.355729	0.160484
		0.517777	3.80704	-0.222446	-0.355092	0.161525
		0.518256	3.80057	-0.224378	-0.354587	0.1623
		0.518736	3.79193	-0.225042	-0.352544	0.162564
		0.519215	3.78418	-0.226543	-0.353504	0.162273
		0.519694	3.77674	-0.229393	-0.354692	0.162388
		0.520173	3.76868	-0.233652	-0.355248	0.162412
		0.520652	3.76126	-0.23826	-0.355629	0.16136
		0.521131	3.75424	-0.243456	-0.355058	0.161474
		0.521611	3.74792	-0.248572	-0.355557	0.161325
		0.52209	3.74146	-0.2522	-0.35602	0.162176
		0.522569	3.73544	-0.254631	-0.356319	0.162958
		0.523048	3.72896	-0.257425	-0.355885	0.163527
		0.523527	3.72161	-0.261614	-0.355107	0.162222
		0.524006	3.71414	-0.26588	-0.354249	0.160049
		0.524486	3.70675	-0.269288	-0.354427	0.158911
		0.524965	3.70081	-0.273271	-0.35506	0.160233
		0.525444	3.69462	-0.278761	-0.354854	0.160634
		0.525923	3.68874	-0.282254	-0.354747	0.161741
		0.526402	3.68249	-0.286573	-0.354537	0.161122
		0.526881	3.67509	-0.290748	-0.355322	0.161464
		0.527361	3.67162	-0.296058	-0.355518	0.163478
		0.52784	3.67014	-0.300729	-0.355756	0.163828
		0.528319	3.66795	-0.302937	-0.35642	0.164392
		0.528798	3.66443	-0.301917	-0.356937	0.1656
		0.529277	3.6617	-0.299671	-0.356468	0.165812
		0.529756	3.65707	-0.300728	-0.355138	0.166696
		0.530236	3.65106	-0.297969	-0.354571	0.166779
		0.530715	3.64532	-0.296079	-0.354975	0.167272
		0.531194	3.63923	-0.294835	-0.354676	0.16535
		0.531673	3.63354	-0.293977	-0.354528	0.165467
		0.532152	3.62845	-0.294396	-0.354978	0.166777
		0.532631	3.62148	-0.29526	-0.354751	0.166967
		0.53311	3.61627	-0.294308	-0.354332	0.168779
		0.53359	3.61068	-0.294144	-0.354528	0.168706
		0.534069	3.60473	-0.292848	-0.353902	0.168634
		0.534548	3.59911	-0.291993	-0.35375	0.16781
		0.535027	3.59355	-0.291738	-0.35357	0.167085
		0.535506	3.5872	-0.292516	-0.353171	0.165779
		0.535985	3.58147	-0.293853	-0.353995	0.165262
		0.536465	3.57497	-0.295276	-0.353723	0.163908
		0.536944	3.56837	-0.296338	-0.352069	0.16138
		0.537423	3.5623	-0.296248	-0.351012	0.159655
		0.537902	3.55495	-0.293485	-0.349144	0.158166
		0.538381	3.548	-0.289778	-0.346546	0.155393
		0.53886	3.54153	-0.287015	-0.345642	0.152923
		0.53934	3.53447	-0.286171	-0.344186	0.15173
		0.539819	3.52806	-0.286376	-0.343303	0.150853
		0.540298	3.52221	-0.286576	-0.342907	0.150687
		0.540777	3.5159	-0.288048	-0.340972	0.151101
		0.541256	3.50838	-0.290147	-0.339901	0.15201
		0.541735	3.50325	-0.292547	-0.340527	0.153094
		0.542215	3.49705	-0.293706	-0.341405	0.153099
		0.542694	3.48974	-0.296031	-0.342134	0.153024
		0.543173	3.48331	-0.299407	-0.342883	0.153253
		0.543652	3.47648	-0.302137	-0.343865	0.152993
		0.544131	3.47008	-0.303743	-0.344464	0.152832
		0.54461	3.46254	-0.302687	-0.345104	0.153159
		0.54509	3.45607	-0.303055	-0.345092	0.15354
		0.545569	3.44935	-0.30624	-0.346301	0.153589
		0.546048	3.44275	-0.30792	-0.344519	0.152799
		0.546527	3.43627	-0.309749	-0.346844	0.152317
		0.547006	3.43026	-0.309998	-0.346514	0.151847
		0.547485	3.42521	-0.31155	-0.349522	0.149802
		0.547965	3.41911	-0.312165	-0.347658	0.148756
		0.548444	3.41173	-0.314523	-0.346809	0.147206
		0.548923	3.40539	-0.316414	-0.348837	0.145961
		0.549402	3.39944	-0.317295	-0.349989	0.145017
		0.549881	3.39378	-0.320858	-0.350496	0.143857
		0.55036	3.38648	-0.325418	-0.351706	0.142021
		0.550839	3.3767	-0.331053	-0.353268	0.142156
		0.551319	3.36623	-0.334682	-0.352704	0.14085
		0.551798	3.35663	-0.335586	-0.352485	0.137959
		0.552277	3.34805	-0.334801	-0.353502	0.135722
		0.552756	3.34095	-0.334341	-0.354837	0.134513
		0.553235	3.33423	-0.334535	-0.356831	0.133301
		0.553714	3.32803	-0.335238	-0.359502	0.132221
		0.554194	3.32149	-0.336882	-0.360303	0.131569
		0.554673	3.31482	-0.338614	-0.362186	0.132135
		0.555152	3.3078	-0.339195	-0.363822	0.132835
		0.555631	3.30275	-0.339437	-0.366105	0.134041
		0.55611	3.2976	-0.340627	-0.367361	0.133938
		0.556589	3.29153	-0.341554	-0.371612	0.134489
		0.557069	3.28573	-0.342735	-0.37332	0.133622
		0.557548	3.28065	-0.343675	-0.373899	0.132623
		0.558027	3.27419	-0.343447	-0.373107	0.132003
		0.558506	3.26859	-0.344393	-0.372506	0.132179
		0.558985	3.2635	-0.345404	-0.372553	0.13108
		0.559464	3.25785	-0.345391	-0.37376	0.130804
		0.559944	3.25244	-0.345338	-0.374568	0.130974
		0.560423	3.24557	-0.346986	-0.375029	0.129963
		0.560902	3.23911	-0.346187	-0.375107	0.129972
		0.561381	3.23408	-0.343411	-0.375593	0.129734
		0.56186	3.22919	-0.344227	-0.375402	0.12938
		0.562339	3.2239	-0.345695	-0.372788	0.129824
		0.562819	3.2193	-0.34699	-0.374764	0.130644
		0.563298	3.21457	-0.34646	-0.37632	0.130944
		0.563777	3.20881	-0.347541	-0.375473	0.130384
		0.564256	3.20233	-0.348433	-0.375103	0.131867
		0.564735	3.19677	-0.350242	-0.374002	0.130601
		0.565214	3.19115	-0.352387	-0.373738	0.128313
		0.565693	3.18673	-0.35312	-0.372293	0.126738
		0.566173	3.18347	-0.355333	-0.375292	0.125318
		0.566652	3.17894	-0.355441	-0.378077	0.123775
		0.567131	3.17388	-0.358075	-0.378633	0.121902
		0.56761	3.16848	-0.360262	-0.378918	0.121874
		0.568089	3.16306	-0.360961	-0.378226	0.120745
		0.568568	3.15773	-0.363343	-0.376565	0.121817
		0.569048	3.15225	-0.365571	-0.3783	0.122414
		0.569527	3.14801	-0.365197	-0.378448	0.122355
		0.570006	3.14411	-0.366411	-0.378604	0.123331
		0.570485	3.13917	-0.365789	-0.378046	0.124322
		0.570964	3.13438	-0.365799	-0.378088	0.124942
		0.571443	3.13018	-0.367849	-0.377628	0.12625
		0.571923	3.12798	-0.368959	-0.374901	0.128458
		0.572402	3.12484	-0.369751	-0.372918	0.131053
		0.572881	3.12211	-0.369435	-0.372953	0.133358
		0.57336	3.11707	-0.37014	-0.37349	0.134819
		0.573839	3.11126	-0.371013	-0.372155	0.135816
		0.574318	3.10621	-0.369341	-0.372013	0.13693
		0.574798	3.10059	-0.367301	-0.371112	0.136993
		0.575277	3.09611	-0.367963	-0.37108	0.136562
		0.575756	3.09129	-0.367492	-0.370218	0.138089
		0.576235	3.08756	-0.36471	-0.370228	0.140413
		0.576714	3.08403	-0.363619	-0.370712	0.142087
		0.577193	3.07894	-0.363654	-0.370813	0.143895
		0.577673	3.07509	-0.363839	-0.3708	0.145714
		0.578152	3.07094	-0.363022	-0.3706	0.147394
		0.578631	3.06621	-0.36156	-0.371198	0.148822
		0.57911	3.06175	-0.360585	-0.372174	0.149333
		0.579589	3.05756	-0.35778	-0.37297	0.150313
		0.580068	3.05318	-0.357636	-0.372282	0.151889
		0.580548	3.04836	-0.357763	-0.373248	0.153786
		0.581027	3.04388	-0.35745	-0.370722	0.155133
		0.581506	3.03916	-0.358254	-0.36964	0.15698
		0.581985	3.03508	-0.36093	-0.366096	0.157705
		0.582464	3.03093	-0.362166	-0.364891	0.158992
		0.582943	3.02739	-0.363535	-0.365366	0.15917
		0.583422	3.02463	-0.363844	-0.364751	0.161149
		0.583902	3.02265	-0.361907	-0.364352	0.162246
		0.584381	3.01977	-0.361933	-0.363937	0.16272
		0.58486	3.01453	-0.360629	-0.36388	0.165153
		0.585339	3.00983	-0.36078	-0.364345	0.166575
		0.585818	3.00533	-0.362408	-0.364414	0.168334
		0.586297	3.00163	-0.363886	-0.363799	0.169843
		0.586777	2.99793	-0.36488	-0.365216	0.170275
		0.587256	2.9954	-0.365948	-0.365594	0.170071
		0.587735	2.99247	-0.36516	-0.364918	0.171883
		0.588214	2.98907	-0.365801	-0.365523	0.173894
		0.588693	2.98594	-0.369373	-0.36588	0.17431
		0.589172	2.98181	-0.37142	-0.364757	0.175824
		0.589652	2.97821	-0.371244	-0.364233	0.177615
		0.590131	2.97526	-0.370587	-0.364259	0.178832
		0.59061	2.97253	-0.371227	-0.364968	0.179912
		0.591089	2.96978	-0.372466	-0.36422	0.180575
		0.591568	2.96653	-0.372981	-0.364233	0.180611
		0.592047	2.96321	-0.375086	-0.363936	0.180475
		0.592527	2.9602	-0.375469	-0.362928	0.180804
		0.593006	2.95771	-0.374932	-0.362788	0.179225
		0.593485	2.9546	-0.375999	-0.362028	0.17826
		0.593964	2.95111	-0.377221	-0.360751	0.176833
		0.594443	2.94869	-0.376992	-0.358656	0.175227
		0.594922	2.94484	-0.376491	-0.358312	0.174585
		0.595402	2.94024	-0.376505	-0.356749	0.174277
		0.595881	2.93423	-0.377581	-0.35663	0.174734
		0.59636	2.93044	-0.379011	-0.35506	0.173466
		0.596839	2.92672	-0.378442	-0.356212	0.172027
		0.597318	2.92352	-0.378835	-0.35594	0.171528
		0.597797	2.9198	-0.378861	-0.355539	0.172163
		0.598276	2.91617	-0.377896	-0.355578	0.171244
		0.598756	2.91219	-0.377615	-0.355906	0.172107
		0.599235	2.90798	-0.379949	-0.354876	0.173315
		0.599714	2.90352	-0.381285	-0.354526	0.172644
		0.600193	2.90102	-0.383262	-0.35291	0.17087
		0.600672	2.8969	-0.38512	-0.352375	0.170312
		0.601151	2.89298	-0.384547	-0.353208	0.168735
		0.601631	2.88949	-0.386132	-0.350864	0.167928
		0.60211	2.88526	-0.387156	-0.349963	0.166678
		0.602589	2.88169	-0.389506	-0.349559	0.164135
		0.603068	2.8785	-0.389919	-0.348911	0.162581
		0.603547	2.87467	-0.391978	-0.348725	0.16119
		0.604026	2.87131	-0.392595	-0.350629	0.160517
		0.604506	2.86822	-0.393409	-0.352013	0.15972
		0.604985	2.8641	-0.395919	-0.351422	0.158569
		0.605464	2.86063	-0.395849	-0.349946	0.157622
		0.605943	2.85755	-0.395763	-0.349104	0.15775
		0.606422	2.853	-0.394878	-0.347787	0.158059
		0.606901	2.84911	-0.395091	-0.348978	0.15849
		0.607381	2.84526	-0.395566	-0.351026	0.158495
		0.60786	2.84288	-0.3963	-0.349458	0.158168
		0.608339	2.84129	-0.397678	-0.348824	0.158933
		0.608818	2.83963	-0.400667	-0.349245	0.159883
		0.609297	2.83782	-0.404153	-0.350523	0.160009
		0.609776	2.8364	-0.406182	-0.35132	0.159809
		0.610256	2.83408	-0.408176	-0.351065	0.159897
		0.610735	2.83071	-0.410016	-0.349695	0.159785
		0.611214	2.82782	-0.410957	-0.350331	0.160343
		0.611693	2.82482	-0.41144	-0.351576	0.161315
		0.612172	2.82106	-0.411355	-0.351937	0.161215
		0.612651	2.81733	-0.410311	-0.351393	0.160488
		0.613131	2.81411	-0.409969	-0.350052	0.159953
		0.61361	2.81122	-0.410462	-0.348658	0.15922
		0.614089	2.80864	-0.411917	-0.346549	0.158455
		0.614568	2.80614	-0.412572	-0.346404	0.158146
		0.615047	2.80304	-0.411479	-0.344883	0.158083
		0.615526	2.80042	-0.412517	-0.344588	0.158788
		0.616005	2.79667	-0.41108	-0.343652	0.158686
		0.616485	2.79137	-0.412939	-0.344605	0.158232
		0.616964	2.78739	-0.413112	-0.344521	0.158792
		0.617443	2.78393	-0.41309	-0.343735	0.159335
		0.617922	2.7802	-0.414235	-0.343963	0.160216
		0.618401	2.77517	-0.414366	-0.343086	0.161438
		0.61888	2.77105	-0.415889	-0.340943	0.162033
		0.61936	2.76818	-0.417293	-0.340394	0.161965
		0.619839	2.76514	-0.418261	-0.341349	0.161723
		0.620318	2.76246	-0.419044	-0.342724	0.16154
		0.620797	2.75972	-0.418853	-0.343139	0.161201
		0.621276	2.75751	-0.416158	-0.343519	0.16027
		0.621755	2.7546	-0.414021	-0.341239	0.158266
		0.622235	2.75212	-0.413889	-0.339962	0.156185
		0.622714	2.74982	-0.413703	-0.341279	0.153962
		0.623193	2.74687	-0.413289	-0.339912	0.150879
		0.623672	2.74327	-0.411559	-0.338525	0.148562
		0.624151	2.74038	-0.411077	-0.337738	0.147119
		0.62463	2.7385	-0.412769	-0.337145	0.14535
		0.62511	2.73611	-0.413187	-0.337564	0.143769
		0.625589	2.73439	-0.412584	-0.33943	0.142252
		0.626068	2.73307	-0.411326	-0.33812	0.140633
		0.626547	2.73156	-0.410507	-0.339122	0.139576
		0.627026	2.72993	-0.411108	-0.338288	0.138865
		0.627505	2.72846	-0.411375	-0.336943	0.138687
		0.627985	2.72686	-0.412429	-0.337626	0.137757
		0.628464	2.72453	-0.412344	-0.337635	0.135731
		0.628943	2.72243	-0.411233	-0.339821	0.134764
		0.629422	2.72045	-0.410183	-0.340788	0.132812
		0.629901	2.71786	-0.408996	-0.344874	0.131108
		0.63038	2.71616	-0.407917	-0.345637	0.128171
		0.630859	2.71455	-0.406787	-0.346251	0.125116
		0.631339	2.71094	-0.405658	-0.346676	0.122806
		0.631818	2.70766	-0.403953	-0.347289	0.119966
		0.632297	2.7043	-0.402883	-0.348638	0.116606
		0.632776	2.70167	-0.401622	-0.350066	0.11368
		0.633255	2.69875	-0.401471	-0.350486	0.113577
		0.633734	2.69477	-0.403342	-0.350726	0.111328
		0.634214	2.69133	-0.404212	-0.349397	0.108593
		0.634693	2.68866	-0.403428	-0.347536	0.107184
		0.635172	2.6857	-0.403078	-0.347353	0.106838
		0.635651	2.68204	-0.402916	-0.347972	0.10508
		0.63613	2.67914	-0.404767	-0.346707	0.105234
		0.636609	2.67654	-0.404799	-0.34752	0.104716
		0.637089	2.67424	-0.403903	-0.347941	0.105454
		0.637568	2.67135	-0.402896	-0.34775	0.105365
		0.638047	2.66831	-0.40396	-0.3491	0.107843
		0.638526	2.66549	-0.404579	-0.350119	0.109051
		0.639005	2.66259	-0.404072	-0.350575	0.107981
		0.639484	2.66005	-0.402849	-0.350447	0.106515
		0.639964	2.65717	-0.403192	-0.350855	0.104738
		0.640443	2.65342	-0.402156	-0.34949	0.103595
		0.640922	2.65032	-0.401704	-0.350094	0.104746
		0.641401	2.64809	-0.40157	-0.348921	0.106212
		0.64188	2.64589	-0.401776	-0.349561	0.108658
		0.642359	2.644	-0.401973	-0.347855	0.110534
		0.642839	2.64251	-0.402864	-0.346449	0.11143
		0.643318	2.63905	-0.403929	-0.347202	0.111803
		0.643797	2.63677	-0.404764	-0.347784	0.112463
		0.644276	2.63488	-0.405643	-0.347141	0.113422
		0.644755	2.63207	-0.406251	-0.343132	0.113259
		0.645234	2.62923	-0.406588	-0.339722	0.112999
		0.645714	2.62583	-0.406356	-0.337776	0.115169
		0.646193	2.62297	-0.406942	-0.337635	0.117475
		0.646672	2.62004	-0.406879	-0.337376	0.11873
		0.647151	2.61866	-0.40812	-0.335535	0.119712
		0.64763	2.61711	-0.408343	-0.334106	0.120336
		0.648109	2.6151	-0.409417	-0.334204	0.122501
		0.648588	2.61206	-0.408691	-0.334681	0.125695
		0.649068	2.61021	-0.407863	-0.336926	0.127811
		0.649547	2.60876	-0.408525	-0.33807	0.129012
		0.650026	2.60718	-0.409034	-0.337079	0.129433
		0.650505	2.60479	-0.409636	-0.334236	0.130722
		0.650984	2.60193	-0.409826	-0.335139	0.132568
		0.651463	2.59963	-0.411866	-0.335271	0.131793
		0.651943	2.59718	-0.413057	-0.334881	0.130889
		0.652422	2.5934	-0.412612	-0.335284	0.128336
		0.652901	2.59097	-0.41342	-0.336924	0.126923
		0.65338	2.58773	-0.415549	-0.336277	0.127356
		0.653859	2.58417	-0.414069	-0.336983	0.126347
		0.654338	2.57998	-0.415012	-0.337628	0.126583
		0.654818	2.57667	-0.416106	-0.33824	0.12636
		0.655297	2.57395	-0.415578	-0.341464	0.124672
		0.655776	2.57192	-0.414371	-0.340721	0.123376
		0.656255	2.57102	-0.414125	-0.339267	0.121287
		0.656734	2.56902	-0.415156	-0.338446	0.120811
		0.657213	2.56581	-0.413961	-0.339254	0.119733
		0.657693	2.56358	-0.415525	-0.340654	0.11975
		0.658172	2.56163	-0.41573	-0.339783	0.11907
		0.658651	2.56077	-0.415258	-0.338502	0.118567
		0.65913	2.55926	-0.41455	-0.337343	0.118513
		0.659609	2.55754	-0.414252	-0.339745	0.118723
		0.660088	2.55537	-0.413359	-0.341147	0.120164
		0.660568	2.55307	-0.412214	-0.341804	0.118075
		0.661047	2.55115	-0.412155	-0.340606	0.116161
		0.661526	2.54798	-0.41225	-0.340312	0.116731
		0.662005	2.54576	-0.413468	-0.339549	0.1175
		0.662484	2.54358	-0.413512	-0.339893	0.116964
		0.662963	2.54185	-0.41191	-0.339448	0.117318
		0.663442	2.54094	-0.410541	-0.33975	0.116076
		0.663922	2.53951	-0.410264	-0.337966	0.11508
		0.664401	2.5383	-0.410816	-0.33448	0.114904
		0.66488	2.53719	-0.410129	-0.331766	0.115407
		0.665359	2.53486	-0.408356	-0.333951	0.115699
		0.665838	2.5316	-0.408382	-0.334941	0.114466
		0.666317	2.52838	-0.409736	-0.335534	0.115345
		0.666797	2.52499	-0.410507	-0.336895	0.114386
		0.667276	2.52247	-0.411052	-0.338228	0.114384
		0.667755	2.52114	-0.411648	-0.337489	0.113438
		0.668234	2.51875	-0.413448	-0.337984	0.112204
		0.668713	2.51582	-0.414335	-0.336305	0.112415
		0.669192	2.51321	-0.413826	-0.335671	0.112696
		0.669672	2.51103	-0.415672	-0.333808	0.112967
		0.670151	2.50978	-0.415412	-0.331161	0.113058
		0.67063	2.50907	-0.415073	-0.332714	0.113866
		0.671109	2.50745	-0.416148	-0.334264	0.11511
		0.671588	2.50476	-0.418385	-0.335195	0.115237
		0.672067	2.50253	-0.419952	-0.336463	0.116503
		0.672547	2.50066	-0.422292	-0.337904	0.117484
		0.673026	2.49889	-0.424922	-0.338503	0.118768
		0.673505	2.4957	-0.425394	-0.338075	0.12017
		0.673984	2.49141	-0.425162	-0.339359	0.121135
		0.674463	2.48753	-0.424685	-0.339055	0.122311
		0.674942	2.48394	-0.426221	-0.340984	0.122822
		0.675422	2.48045	-0.426907	-0.342218	0.123568
		0.675901	2.47665	-0.426231	-0.343677	0.123606
		0.67638	2.47445	-0.426545	-0.343908	0.123704
		0.676859	2.4729	-0.427061	-0.344827	0.124291
		0.677338	2.47088	-0.429718	-0.344592	0.12453
		0.677817	2.46885	-0.432215	-0.3449	0.123266
		0.678297	2.46715	-0.43346	-0.343335	0.123883
		0.678776	2.46577	-0.433743	-0.345948	0.12461
		0.679255	2.46418	-0.434258	-0.348819	0.125288
		0.679734	2.4624	-0.43529	-0.350735	0.126436
		0.680213	2.45912	-0.436599	-0.35222	0.127017
		0.680692	2.45552	-0.437398	-0.352258	0.128072
		0.681171	2.45333	-0.437805	-0.35247	0.127651
		0.681651	2.45184	-0.438368	-0.351622	0.129772
		0.68213	2.45012	-0.438577	-0.351027	0.130757
		0.682609	2.44726	-0.439485	-0.350818	0.132193
		0.683088	2.444	-0.440953	-0.349149	0.131591
		0.683567	2.4414	-0.441201	-0.348135	0.131839
		0.684046	2.43908	-0.440444	-0.346801	0.132711
		0.684526	2.43663	-0.438828	-0.344746	0.13228
		0.685005	2.43346	-0.436399	-0.344776	0.132852
		0.685484	2.43019	-0.436016	-0.344439	0.132854
		0.685963	2.42763	-0.437404	-0.344733	0.133818
		0.686442	2.4252	-0.439018	-0.345079	0.134728
		0.686921	2.42231	-0.439653	-0.344658	0.133966
		0.687401	2.4189	-0.439312	-0.345384	0.135896
		0.68788	2.41528	-0.441752	-0.345989	0.138274
		0.688359	2.41203	-0.443423	-0.346953	0.138921
		0.688838	2.40948	-0.443219	-0.348439	0.139983
		0.689317	2.40826	-0.444946	-0.349048	0.139112
		0.689796	2.40677	-0.445381	-0.348772	0.139103
		0.690276	2.40483	-0.445776	-0.348323	0.139068
		0.690755	2.40292	-0.446156	-0.348732	0.139269
		0.691234	2.40107	-0.446259	-0.349688	0.138944
		0.691713	2.3983	-0.446145	-0.35032	0.138988
		0.692192	2.39576	-0.446486	-0.350792	0.140224
		0.692671	2.39378	-0.445254	-0.350417	0.139951
		0.693151	2.39162	-0.445265	-0.349863	0.140286
		0.69363	2.3889	-0.446085	-0.350659	0.140417
		0.694109	2.38554	-0.44667	-0.352134	0.142121
		0.694588	2.38172	-0.448868	-0.353339	0.141396
		0.695067	2.37868	-0.449013	-0.353335	0.140372
		0.695546	2.37673	-0.448577	-0.35258	0.141343
		0.696025	2.37487	-0.448699	-0.352153	0.143805
		0.696505	2.37189	-0.449864	-0.352546	0.145248
		0.696984	2.36882	-0.451604	-0.351688	0.147216
		0.697463	2.36727	-0.453288	-0.353245	0.14899
		0.697942	2.36548	-0.454406	-0.353364	0.148718
		0.698421	2.36311	-0.454154	-0.35422	0.149166
		0.6989	2.36085	-0.453572	-0.355107	0.149488
		0.69938	2.35853	-0.455064	-0.356267	0.148431
		0.699859	2.35728	-0.456744	-0.356777	0.147641
		0.700338	2.35644	-0.456788	-0.357675	0.149544
		0.700817	2.35472	-0.457312	-0.358713	0.149438
		0.701296	2.35285	-0.457595	-0.359115	0.148855
		0.701775	2.35128	-0.457091	-0.358926	0.148664
		0.702255	2.34954	-0.457459	-0.359879	0.148084
		0.702734	2.34647	-0.456818	-0.360747	0.147466
		0.703213	2.34371	-0.456402	-0.361197	0.146957
		0.703692	2.341	-0.455231	-0.36039	0.146516
		0.704171	2.33876	-0.455509	-0.360667	0.145956
		0.70465	2.33568	-0.456586	-0.361464	0.146731
		0.70513	2.33168	-0.458219	-0.361552	0.146097
		0.705609	2.32867	-0.459287	-0.361988	0.145447
		0.706088	2.32742	-0.459965	-0.363405	0.144943
		0.706567	2.32642	-0.460038	-0.364328	0.143895
		0.707046	2.3242	-0.458441	-0.364805	0.143851
		0.707525	2.32201	-0.458818	-0.365806	0.1432
		0.708005	2.32006	-0.460763	-0.366288	0.142249
		0.708484	2.3179	-0.461259	-0.366836	0.14177
		0.708963	2.31635	-0.460864	-0.368438	0.141535
		0.709442	2.31456	-0.461112	-0.369323	0.142141
		0.709921	2.31269	-0.462476	-0.36943	0.143094
		0.7104	2.31047	-0.464469	-0.370144	0.144055
		0.71088	2.30826	-0.467797	-0.371646	0.14568
		0.711359	2.3067	-0.470282	-0.373925	0.147404
		0.711838	2.30514	-0.47121	-0.375264	0.147855
		0.712317	2.30301	-0.472625	-0.375756	0.146908
		0.712796	2.30221	-0.474089	-0.377153	0.145361
		0.713275	2.30146	-0.475537	-0.377427	0.144318
		0.713754	2.29971	-0.477228	-0.376965	0.14475
		0.714234	2.2978	-0.477371	-0.376556	0.144615
		0.714713	2.29525	-0.476946	-0.377348	0.144998
		0.715192	2.29272	-0.477408	-0.377135	0.145929
		0.715671	2.29077	-0.477758	-0.376382	0.146522
		0.71615	2.28886	-0.477827	-0.376935	0.146719
		0.716629	2.28706	-0.477024	-0.377318	0.146779
		0.717109	2.28574	-0.476459	-0.375314	0.147659
		0.717588	2.28494	-0.475733	-0.37363	0.148368
		0.718067	2.2842	-0.47453	-0.3734	0.148194
		0.718546	2.2842	-0.474196	-0.373584	0.148161
		0.719025	2.283	-0.474615	-0.373814	0.146139
		0.719504	2.2807	-0.475051	-0.374494	0.145457
		0.719984	2.27811	-0.474808	-0.375915	0.144527
		0.720463	2.27579	-0.474815	-0.377053	0.143083
		0.720942	2.27433	-0.475786	-0.377562	0.141848
		0.721421	2.2725	-0.477399	-0.377888	0.141671
		0.7219	2.27035	-0.477923	-0.377393	0.14151
		0.722379	2.26875	-0.477053	-0.377257	0.143259
		0.722859	2.26721	-0.473768	-0.377308	0.144443
		0.723338	2.26553	-0.471222	-0.377151	0.145955
		0.723817	2.26445	-0.469332	-0.376825	0.148076
		0.724296	2.2627	-0.46783	-0.375728	0.148345
		0.724775	2.26065	-0.468314	-0.374888	0.148727
		0.725254	2.25864	-0.469092	-0.37453	0.14968
		0.725734	2.25675	-0.469242	-0.374114	0.150186
		0.726213	2.25535	-0.469543	-0.373881	0.150748
		0.726692	2.25409	-0.470687	-0.37363	0.151496
		0.727171	2.2526	-0.470666	-0.37307	0.152224
		0.72765	2.25071	-0.471219	-0.372136	0.152846
		0.728129	2.24849	-0.473802	-0.371342	0.153785
		0.728608	2.24684	-0.4765	-0.370314	0.155174
		0.729088	2.24619	-0.479159	-0.369009	0.156178
		0.729567	2.24543	-0.481812	-0.367319	0.156607
		0.730046	2.24323	-0.484549	-0.366664	0.157167
		0.730525	2.23927	-0.487489	-0.365292	0.157111
		0.731004	2.23607	-0.489151	-0.364046	0.157339
		0.731483	2.23403	-0.489983	-0.363619	0.157224
		0.731963	2.23144	-0.492053	-0.362591	0.156504
		0.732442	2.22938	-0.492834	-0.362204	0.156542
		0.732921	2.22845	-0.492127	-0.362158	0.157387
		0.7334	2.2263	-0.492223	-0.361224	0.157476
		0.733879	2.22421	-0.492902	-0.360287	0.157541
		0.734358	2.22358	-0.494779	-0.35983	0.157623
		0.734838	2.22213	-0.495714	-0.359155	0.157251
		0.735317	2.22066	-0.497691	-0.357805	0.155201
		0.735796	2.21898	-0.498757	-0.356393	0.153121
		0.736275	2.21717	-0.501708	-0.354393	0.151186
		0.736754	2.21482	-0.50316	-0.353365	0.152004
		0.737233	2.21188	-0.501612	-0.352084	0.153535
		0.737713	2.21038	-0.501583	-0.351481	0.154028
		0.738192	2.20971	-0.50096	-0.352274	0.152128
		0.738671	2.20932	-0.499264	-0.353047	0.151039
		0.73915	2.20953	-0.500718	-0.353167	0.148938
		0.739629	2.20785	-0.504108	-0.353275	0.146971
		0.740108	2.20444	-0.503564	-0.35424	0.145984
		0.740588	2.20136	-0.503344	-0.353858	0.145555
		0.741067	2.19846	-0.502914	-0.354162	0.144596
		0.741546	2.19509	-0.502883	-0.35676	0.142682
		0.742025	2.19176	-0.501219	-0.358786	0.14088
		0.742504	2.18782	-0.500314	-0.35773	0.141406
		0.742983	2.18341	-0.499611	-0.356512	0.14173
		0.743463	2.17984	-0.497791	-0.355432	0.141675
		0.743942	2.17628	-0.497778	-0.354225	0.141907
		0.744421	2.17319	-0.498495	-0.352688	0.141897
		0.7449	2.17021	-0.4999	-0.352245	0.142036
		0.745379	2.1666	-0.499385	-0.351434	0.142673
		0.745858	2.16337	-0.498781	-0.351124	0.143356
		0.746338	2.16061	-0.499278	-0.350803	0.143801
		0.746817	2.15862	-0.499527	-0.350646	0.144003
		0.747296	2.15719	-0.500748	-0.350009	0.143394
		0.747775	2.15527	-0.501553	-0.349295	0.142467
		0.748254	2.15277	-0.500158	-0.350001	0.142015
		0.748733	2.15037	-0.498608	-0.350295	0.142476
		0.749213	2.14885	-0.498843	-0.349918	0.143234
		0.749692	2.1477	-0.499954	-0.349505	0.143427
		0.750171	2.14601	-0.500927	-0.349643	0.144193
		0.75065	2.14404	-0.502396	-0.348958	0.144613
		0.751129	2.14234	-0.504095	-0.347379	0.144371
		0.751608	2.14123	-0.505	-0.34602	0.144603
		0.752087	2.14059	-0.505233	-0.345154	0.145311
		0.752567	2.13909	-0.506302	-0.344877	0.145287
		0.753046	2.1369	-0.508055	-0.34413	0.144518
		0.753525	2.13473	-0.509299	-0.344813	0.143981
		0.754004	2.13302	-0.508955	-0.344589	0.144204
		0.754483	2.13134	-0.510222	-0.343979	0.143687
		0.754962	2.12901	-0.50985	-0.344481	0.143855
		0.755442	2.12627	-0.510194	-0.344535	0.143485
		0.755921	2.12376	-0.513667	-0.344853	0.144266
		0.7564	2.12136	-0.512072	-0.345315	0.1439
		0.756879	2.11894	-0.509581	-0.345012	0.144012
		0.757358	2.11786	-0.507923	-0.345669	0.143903
		0.757837	2.11681	-0.508351	-0.346243	0.144821
		0.758317	2.11455	-0.509362	-0.347627	0.144405
		0.758796	2.11338	-0.508451	-0.348333	0.14408
		0.759275	2.11206	-0.507665	-0.349399	0.143974
		0.759754	2.11035	-0.507626	-0.348141	0.14447
		0.760233	2.10887	-0.508125	-0.348934	0.145248
		0.760712	2.10785	-0.509106	-0.348705	0.145408
		0.761192	2.10576	-0.510364	-0.348186	0.146374
		0.761671	2.10176	-0.510668	-0.346857	0.145719
		0.76215	2.09823	-0.508656	-0.345151	0.144777
		0.762629	2.09556	-0.507825	-0.344154	0.145179
		0.763108	2.0926	-0.508544	-0.343266	0.146811
		0.763587	2.09078	-0.508786	-0.343901	0.148429
		0.764067	2.09097	-0.508048	-0.343277	0.14939
		0.764546	2.09089	-0.507687	-0.342092	0.149876
		0.765025	2.08983	-0.505946	-0.341268	0.149317
		0.765504	2.08859	-0.503938	-0.340766	0.14936
		0.765983	2.08755	-0.501818	-0.34011	0.149974
		0.766462	2.08686	-0.501449	-0.340689	0.151205
		0.766941	2.08677	-0.499697	-0.340096	0.151868
		0.767421	2.08678	-0.499867	-0.340127	0.151558
		0.7679	2.08676	-0.498378	-0.340551	0.151336
		0.768379	2.08541	-0.49552	-0.34149	0.150381
		0.768858	2.08419	-0.497462	-0.341464	0.150688
		0.769337	2.08469	-0.498155	-0.341919	0.150686
		0.769816	2.08448	-0.499111	-0.342406	0.149129
		0.770296	2.08382	-0.49933	-0.341061	0.147606
		0.770775	2.08114	-0.49812	-0.339721	0.146009
		0.771254	2.0783	-0.500095	-0.339931	0.144619
		0.771733	2.07588	-0.499226	-0.340796	0.144547
		0.772212	2.07291	-0.498755	-0.3407	0.144138
		0.772691	2.07116	-0.498555	-0.340259	0.142377
		0.773171	2.06855	-0.498367	-0.33904	0.140304
		0.77365	2.06541	-0.496381	-0.337895	0.138198
		0.774129	2.06166	-0.497994	-0.338337	0.136513
		0.774608	2.05847	-0.499504	-0.338838	0.135576
		0.775087	2.05605	-0.499494	-0.340281	0.136047
		0.775566	2.05367	-0.498042	-0.34249	0.135658
		0.776046	2.0502	-0.49663	-0.343466	0.133815
		0.776525	2.04836	-0.496253	-0.34454	0.132255
		0.777004	2.04756	-0.496996	-0.345889	0.132004
		0.777483	2.04614	-0.496049	-0.346957	0.131996
		0.777962	2.04436	-0.495637	-0.34819	0.131201
		0.778441	2.04293	-0.494422	-0.348542	0.130795
		0.778921	2.04131	-0.49511	-0.348148	0.1301
		0.7794	2.03945	-0.496736	-0.347546	0.129681
		0.779879	2.03822	-0.497555	-0.346324	0.129162
		0.780358	2.03766	-0.49909	-0.346054	0.129139
		0.780837	2.03468	-0.501666	-0.345641	0.130108
		0.781316	2.03221	-0.502436	-0.345747	0.131212
		0.781796	2.02959	-0.503583	-0.34521	0.131283
		0.782275	2.0275	-0.505518	-0.343785	0.131666
		0.782754	2.02498	-0.506178	-0.343249	0.132196
		0.783233	2.02228	-0.506512	-0.343044	0.132472
		0.783712	2.0196	-0.504824	-0.342911	0.133231
		0.784191	2.01732	-0.506936	-0.34313	0.133839
		0.78467	2.01492	-0.50655	-0.34292	0.134695
		0.78515	2.01226	-0.506675	-0.342787	0.134427
		0.785629	2.0112	-0.506337	-0.342977	0.13468
		0.786108	2.0097	-0.507145	-0.343988	0.136092
		0.786587	2.00728	-0.507198	-0.344905	0.137204
		0.787066	2.00508	-0.508042	-0.34476	0.137564
		0.787545	2.0029	-0.50912	-0.344734	0.137715
		0.788025	2.00083	-0.510645	-0.344209	0.138027
		0.788504	1.9982	-0.512577	-0.344007	0.138359
		0.788983	1.99635	-0.51156	-0.344785	0.139113
		0.789462	1.99532	-0.510416	-0.345002	0.13933
		0.789941	1.99512	-0.512466	-0.344642	0.139247
		0.79042	1.99371	-0.513761	-0.343827	0.13978
		0.7909	1.99178	-0.514818	-0.342884	0.13961
		0.791379	1.9906	-0.514647	-0.342871	0.139371
		0.791858	1.98879	-0.514474	-0.342332	0.139821
		0.792337	1.98758	-0.515431	-0.341429	0.139204
		0.792816	1.98649	-0.516537	-0.340408	0.13805
		0.793295	1.98414	-0.517169	-0.341178	0.135905
		0.793775	1.98151	-0.517774	-0.341132	0.135862
		0.794254	1.98098	-0.517137	-0.341245	0.135958
		0.794733	1.98235	-0.517219	-0.34253	0.135167
		0.795212	1.9834	-0.517784	-0.343209	0.134135
		0.795691	1.98342	-0.516889	-0.343667	0.13227
		0.79617	1.98279	-0.515739	-0.3431	0.130248
		0.79665	1.98109	-0.51546	-0.343232	0.129723
		0.797129	1.97936	-0.516062	-0.344505	0.129213
		0.797608	1.97854	-0.516362	-0.345923	0.129102
		0.798087	1.97781	-0.516584	-0.346387	0.129455
		0.798566	1.97669	-0.51541	-0.34579	0.128567
		0.799045	1.97612	-0.513663	-0.345463	0.127745
		0.799524	1.97492	-0.512506	-0.345281	0.125958
		0.800004	1.97465	-0.510936	-0.34494	0.126619
		0.800483	1.97298	-0.508653	-0.345355	0.126255
		0.800962	1.97092	-0.507926	-0.34564	0.125999
		0.801441	1.97004	-0.507335	-0.345687	0.124996
		0.80192	1.96871	-0.508555	-0.345224	0.124883
		0.802399	1.96736	-0.507684	-0.345273	0.123384
		0.802879	1.96491	-0.508813	-0.346519	0.122754
		0.803358	1.96433	-0.509738	-0.347255	0.122333
		0.803837	1.96329	-0.510762	-0.347549	0.121904
		0.804316	1.96275	-0.509283	-0.348481	0.121619
		0.804795	1.96329	-0.507188	-0.349738	0.121263
		0.805274	1.96295	-0.505889	-0.350954	0.120546
		0.805754	1.96185	-0.505362	-0.35112	0.118307
		0.806233	1.96146	-0.50472	-0.351506	0.116737
		0.806712	1.9606	-0.502853	-0.35198	0.114556
		0.807191	1.95957	-0.499397	-0.351715	0.112112
		0.80767	1.95899	-0.501202	-0.352191	0.11064
		0.808149	1.95832	-0.503704	-0.353313	0.109279
		0.808629	1.95752	-0.506122	-0.353682	0.107615
		0.809108	1.95694	-0.508117	-0.35407	0.106693
		0.809587	1.95532	-0.508262	-0.354313	0.105361
		0.810066	1.95378	-0.507631	-0.354403	0.104387
		0.810545	1.95326	-0.509455	-0.353817	0.103672
		0.811024	1.95165	-0.51208	-0.354782	0.103011
		0.811504	1.94985	-0.514051	-0.354751	0.102042
		0.811983	1.94842	-0.515856	-0.354641	0.101276
		0.812462	1.94776	-0.517619	-0.354315	0.099671
		0.812941	1.94716	-0.520855	-0.354074	0.098601
		0.81342	1.94594	-0.522574	-0.35406	0.098272
		0.813899	1.94367	-0.525968	-0.354908	0.097233
		0.814378	1.94184	-0.527684	-0.355385	0.096023
		0.814858	1.94083	-0.530509	-0.356603	0.095343
		0.815337	1.93984	-0.531092	-0.357344	0.095853
		0.815816	1.93857	-0.532733	-0.357542	0.095551
		0.816295	1.93696	-0.533353	-0.359039	0.095811
		0.816774	1.93653	-0.535729	-0.360322	0.095927
		0.817253	1.93593	-0.536403	-0.360606	0.09672
		0.817733	1.9349	-0.534687	-0.360712	0.096773
		0.818212	1.93247	-0.53587	-0.36121	0.096433
		0.818691	1.929	-0.535886	-0.361605	0.096276
		0.81917	1.92502	-0.53718	-0.361865	0.096688
		0.819649	1.92233	-0.538925	-0.361089	0.097865
		0.820128	1.92018	-0.539709	-0.360331	0.099112
		0.820608	1.91869	-0.539873	-0.360505	0.100145
		0.821087	1.91741	-0.53866	-0.359722	0.101581
		0.821566	1.9153	-0.53703	-0.358856	0.101912
		0.822045	1.91399	-0.537897	-0.358975	0.102534
		0.822524	1.91279	-0.539032	-0.358925	0.102818
		0.823003	1.91085	-0.538763	-0.35933	0.102784
		0.823483	1.90899	-0.539131	-0.358174	0.102718
		0.823962	1.90796	-0.539893	-0.357422	0.102431
		0.824441	1.90598	-0.540434	-0.356321	0.102525
		0.82492	1.90471	-0.54056	-0.355632	0.103285
		0.825399	1.90265	-0.539529	-0.353883	0.103835
		0.825878	1.90008	-0.537968	-0.353548	0.103476
		0.826358	1.89728	-0.536328	-0.352785	0.10499
		0.826837	1.89499	-0.534518	-0.352576	0.106211
		0.827316	1.8944	-0.531963	-0.349894	0.106813
		0.827795	1.89293	-0.530891	-0.347001	0.107406
		0.828274	1.89181	-0.529682	-0.346796	0.108428
		0.828753	1.88964	-0.528324	-0.345822	0.109104
		0.829233	1.88799	-0.526033	-0.344799	0.110206
		0.829712	1.88663	-0.525379	-0.343655	0.112229
		0.830191	1.88595	-0.526384	-0.344281	0.114076
		0.83067	1.88412	-0.52489	-0.343951	0.11583
		0.831149	1.88301	-0.525237	-0.342817	0.11843
		0.831628	1.8817	-0.524605	-0.342228	0.120544
		0.832107	1.88076	-0.523564	-0.340699	0.122055
		0.832587	1.87977	-0.521873	-0.339141	0.123165
		0.833066	1.87839	-0.521417	-0.338481	0.123754
		0.833545	1.87678	-0.520421	-0.338085	0.124817
		0.834024	1.8758	-0.519592	-0.337903	0.126347
		0.834503	1.87548	-0.518087	-0.338734	0.126721
		0.834982	1.87425	-0.515865	-0.338292	0.127711
		0.835462	1.87376	-0.514041	-0.337695	0.129293
		0.835941	1.87366	-0.511792	-0.338289	0.129812
		0.83642	1.87347	-0.509655	-0.339147	0.130318
		0.836899	1.872	-0.507861	-0.339155	0.131008
		0.837378	1.86997	-0.506616	-0.339012	0.129845
		0.837857	1.86836	-0.506333	-0.338043	0.130244
		0.838337	1.86689	-0.506554	-0.337489	0.130576
		0.838816	1.86505	-0.50595	-0.336827	0.1307
		0.839295	1.86288	-0.505589	-0.337225	0.129839
		0.839774	1.86035	-0.50702	-0.337288	0.128936
		0.840253	1.8587	-0.508025	-0.335535	0.12849
		0.840732	1.85698	-0.508035	-0.33495	0.128548
		0.841212	1.85403	-0.50799	-0.334007	0.128505
		0.841691	1.85087	-0.509619	-0.333193	0.128831
		0.84217	1.84844	-0.510684	-0.332345	0.128487
		0.842649	1.84798	-0.511412	-0.331898	0.12868
		0.843128	1.8466	-0.510631	-0.33041	0.12948
		0.843607	1.8463	-0.510518	-0.329874	0.129349
		0.844087	1.84645	-0.512225	-0.329496	0.129401
		0.844566	1.84536	-0.512046	-0.327967	0.129701
		0.845045	1.84361	-0.511153	-0.326783	0.129695
		0.845524	1.84233	-0.511056	-0.326793	0.130027
		0.846003	1.84308	-0.51083	-0.326353	0.128916
		0.846482	1.84248	-0.511116	-0.325916	0.128669
		0.846961	1.84106	-0.511566	-0.326041	0.128055
		0.847441	1.84021	-0.513476	-0.32625	0.128581
		0.84792	1.83948	-0.513623	-0.326329	0.130372
		0.848399	1.83815	-0.514999	-0.326283	0.13154
		0.848878	1.8368	-0.516387	-0.325996	0.130601
		0.849357	1.83545	-0.516613	-0.325565	0.128876
		0.849836	1.83432	-0.51697	-0.32587	0.130039
		0.850316	1.83434	-0.5172	-0.325922	0.129508
		0.850795	1.83465	-0.518004	-0.326347	0.129109
		0.851274	1.83409	-0.520633	-0.326747	0.130669
		0.851753	1.83265	-0.52222	-0.328946	0.130939
		0.852232	1.83128	-0.522457	-0.330829	0.130274
		0.852711	1.83048	-0.521456	-0.330765	0.129809
		0.853191	1.82923	-0.52064	-0.330684	0.127906
		0.85367	1.82831	-0.521572	-0.330342	0.125146
		0.854149	1.8273	-0.522478	-0.330064	0.123444
		0.854628	1.8255	-0.522522	-0.329096	0.123143
		0.855107	1.82371	-0.523777	-0.328807	0.122695
		0.855586	1.8217	-0.52468	-0.328293	0.120747
		0.856066	1.81883	-0.524186	-0.327682	0.118437
		0.856545	1.81597	-0.525473	-0.327296	0.117102
		0.857024	1.81543	-0.52864	-0.327118	0.116854
		0.857503	1.81458	-0.531398	-0.326219	0.116002
		0.857982	1.81271	-0.533641	-0.325938	0.114486
		0.858461	1.81044	-0.535951	-0.325314	0.113657
		0.858941	1.80815	-0.539539	-0.323839	0.113147
		0.85942	1.80586	-0.543144	-0.323657	0.111911
		0.859899	1.80343	-0.544972	-0.323029	0.111055
		0.860378	1.8004	-0.54859	-0.320897	0.110848
		0.860857	1.79846	-0.551449	-0.319907	0.111148
		0.861336	1.79704	-0.553734	-0.319863	0.112628
		0.861816	1.79514	-0.557522	-0.320139	0.113761
		0.862295	1.79384	-0.562046	-0.320277	0.114083
		0.862774	1.79288	-0.565242	-0.320576	0.114995
		0.863253	1.79113	-0.569924	-0.31955	0.115426
		0.863732	1.78942	-0.569986	-0.318269	0.1151
		0.864211	1.78727	-0.569892	-0.317997	0.115464
		0.86469	1.78641	-0.570651	-0.317242	0.116742
		0.86517	1.78647	-0.571945	-0.316543	0.117749
		0.865649	1.78594	-0.573632	-0.316185	0.118248
		0.866128	1.78519	-0.573333	-0.316445	0.119849
		0.866607	1.78313	-0.574922	-0.316501	0.121596
		0.867086	1.78159	-0.577686	-0.31672	0.122386
		0.867565	1.78037	-0.579255	-0.317513	0.123038
		0.868045	1.77775	-0.581771	-0.31807	0.124149
		0.868524	1.7761	-0.585011	-0.318759	0.124067
		0.869003	1.77554	-0.586177	-0.319385	0.123607
		0.869482	1.77563	-0.586126	-0.319807	0.124092
		0.869961	1.77442	-0.586457	-0.320858	0.125175
		0.87044	1.77276	-0.586249	-0.321883	0.126847
		0.87092	1.77268	-0.586746	-0.321813	0.128608
		0.871399	1.77229	-0.586026	-0.321749	0.129663
		0.871878	1.77105	-0.583338	-0.321867	0.1294
		0.872357	1.77001	-0.583559	-0.321846	0.129279
		0.872836	1.76925	-0.582571	-0.322595	0.130004
		0.873315	1.76862	-0.580866	-0.323925	0.131173
		0.873795	1.76786	-0.580347	-0.324646	0.13115
		0.874274	1.76682	-0.578714	-0.324637	0.130817
		0.874753	1.76527	-0.574024	-0.324462	0.130664
		0.875232	1.76361	-0.571621	-0.323935	0.129774
		0.875711	1.76243	-0.567783	-0.322126	0.128814
		0.87619	1.7612	-0.566521	-0.321245	0.128216
		0.87667	1.75937	-0.567944	-0.321887	0.12783
[truncated: 49,431 more rows]
